# Supplementary material for: Using scalable computer vision to automate high-throughput semiconductor characterization
Source: Nat Commun. 2024 Jun 11;15:4654. doi: 10.1038/s41467-024-48768-2 (PMC11166656; doi:10.1038/s41467-024-48768-2)
Supplement: Supplementary file 4 — Supplementary Data 1 [file 41467_2024_48768_MOESM4_ESM.csv]

Sample	Composition	Auto Bandgap	Expert Bandgap	Ic	Degraded
1	FA$_{1.000}$MA$_{0.000}$PbI$_3$	1.471	1.46	1.581	Yes
2	FA$_{1.000}$MA$_{0.000}$PbI$_3$	1.463	1.474	1.737	Yes
3	FA$_{1.000}$MA$_{0.000}$PbI$_3$	1.463	1.475	1.562	Yes
4	FA$_{1.000}$MA$_{0.000}$PbI$_3$	1.467	1.479	1.799	Yes
5	FA$_{1.000}$MA$_{0.000}$PbI$_3$	1.458	1.464	1.335	Yes
6	FA$_{1.000}$MA$_{0.000}$PbI$_3$	1.469	1.47	1.739	Yes
7	FA$_{1.000}$MA$_{0.000}$PbI$_3$	1.454	1.46	1.465	Yes
8	FA$_{1.000}$MA$_{0.000}$PbI$_3$	1.455	1.47	-	Yes
9	FA$_{1.000}$MA$_{0.000}$PbI$_3$	1.45	1.46	-	Yes
10	FA$_{1.000}$MA$_{0.000}$PbI$_3$	1.457	1.47	-	Yes
11	FA$_{1.000}$MA$_{0.000}$PbI$_3$	1.457	1.465	1.607	Yes
12	FA$_{1.000}$MA$_{0.000}$PbI$_3$	1.475	1.475	1.501	No
13	FA$_{1.000}$MA$_{0.000}$PbI$_3$	1.473	1.47	1.098	Yes
14	FA$_{1.000}$MA$_{0.000}$PbI$_3$	1.471	1.47	1.623	Yes
15	FA$_{0.987}$MA$_{0.013}$PbI$_3$	1.464	1.47	1.209	Yes
16	FA$_{0.983}$MA$_{0.017}$PbI$_3$	1.46	1.474	0.655	No
17	FA$_{0.968}$MA$_{0.032}$PbI$_3$	1.488	1.49	0.436	Yes
18	FA$_{0.955}$MA$_{0.045}$PbI$_3$	1.479	1.484	0.453	Yes
19	FA$_{0.950}$MA$_{0.050}$PbI$_3$	1.474	1.48	0.809	Yes
20	FA$_{0.950}$MA$_{0.050}$PbI$_3$	1.475	1.484	0.538	No
21	FA$_{0.950}$MA$_{0.050}$PbI$_3$	1.478	1.485	1.012	Yes
22	FA$_{0.945}$MA$_{0.055}$PbI$_3$	1.49	1.494	1.034	Yes
23	FA$_{0.933}$MA$_{0.067}$PbI$_3$	1.471	1.48	1.215	Yes
24	FA$_{0.933}$MA$_{0.067}$PbI$_3$	1.47	1.48	1.165	Yes
25	FA$_{0.933}$MA$_{0.067}$PbI$_3$	1.494	1.497	1.223	Yes
26	FA$_{0.917}$MA$_{0.083}$PbI$_3$	1.473	1.484	1.040	Yes
27	FA$_{0.917}$MA$_{0.083}$PbI$_3$	1.474	1.485	0.918	No
28	FA$_{0.917}$MA$_{0.083}$PbI$_3$	1.492	1.496	1.231	Yes
29	FA$_{0.907}$MA$_{0.093}$PbI$_3$	1.473	1.482	0.652	No
30	FA$_{0.900}$MA$_{0.100}$PbI$_3$	1.464	1.48	1.170	Yes
31	FA$_{0.900}$MA$_{0.100}$PbI$_3$	1.466	1.485	-	-
32	FA$_{0.900}$MA$_{0.100}$PbI$_3$	1.494	1.5	0.645	No
33	FA$_{0.898}$MA$_{0.102}$PbI$_3$	1.471	1.48	-	-
34	FA$_{0.889}$MA$_{0.111}$PbI$_3$	1.494	1.502	-	-
35	FA$_{0.883}$MA$_{0.117}$PbI$_3$	1.47	1.48	-	-
36	FA$_{0.883}$MA$_{0.117}$PbI$_3$	1.494	1.502	-	-
37	FA$_{0.881}$MA$_{0.119}$PbI$_3$	1.478	1.487	-	No
38	FA$_{0.867}$MA$_{0.133}$PbI$_3$	1.496	1.507	0.759	No
39	FA$_{0.867}$MA$_{0.133}$PbI$_3$	1.474	1.49	0.773	No
40	FA$_{0.867}$MA$_{0.133}$PbI$_3$	1.475	1.487	0.684	No
41	FA$_{0.857}$MA$_{0.143}$PbI$_3$	1.502	1.51	0.866	-
42	FA$_{0.850}$MA$_{0.150}$PbI$_3$	1.494	1.505	0.851	No
43	FA$_{0.850}$MA$_{0.150}$PbI$_3$	1.477	1.49	0.565	No
44	FA$_{0.850}$MA$_{0.150}$PbI$_3$	1.482	1.49	0.849	No
45	FA$_{0.846}$MA$_{0.154}$PbI$_3$	1.481	1.49	0.438	No
46	FA$_{0.833}$MA$_{0.167}$PbI$_3$	1.487	1.495	0.529	No
47	FA$_{0.833}$MA$_{0.167}$PbI$_3$	1.493	1.5	0.703	No
48	FA$_{0.833}$MA$_{0.167}$PbI$_3$	1.503	1.51	0.747	No
49	FA$_{0.819}$MA$_{0.181}$PbI$_3$	1.484	1.495	0.649	No
50	FA$_{0.817}$MA$_{0.183}$PbI$_3$	1.503	1.512	0.549	No
51	FA$_{0.817}$MA$_{0.183}$PbI$_3$	1.49	1.495	0.600	No
52	FA$_{0.803}$MA$_{0.197}$PbI$_3$	1.494	1.5	0.452	Yes
53	FA$_{0.792}$MA$_{0.208}$PbI$_3$	1.491	1.5	0.354	No
54	FA$_{0.783}$MA$_{0.217}$PbI$_3$	1.492	1.502	0.403	No
55	FA$_{0.783}$MA$_{0.217}$PbI$_3$	1.502	1.512	0.518	No
56	FA$_{0.782}$MA$_{0.218}$PbI$_3$	1.498	1.505	0.504	No
57	FA$_{0.779}$MA$_{0.221}$PbI$_3$	1.503	1.512	-	-
58	FA$_{0.767}$MA$_{0.233}$PbI$_3$	1.494	1.503	0.446	No
59	FA$_{0.767}$MA$_{0.233}$PbI$_3$	1.508	1.513	0.628	No
60	FA$_{0.767}$MA$_{0.233}$PbI$_3$	1.494	1.505	0.623	No
61	FA$_{0.750}$MA$_{0.250}$PbI$_3$	1.494	1.508	0.480	No
62	FA$_{0.750}$MA$_{0.250}$PbI$_3$	1.506	1.514	0.576	No
63	FA$_{0.750}$MA$_{0.250}$PbI$_3$	1.492	1.505	0.551	No
64	FA$_{0.738}$MA$_{0.262}$PbI$_3$	1.493	1.504	0.532	No
65	FA$_{0.733}$MA$_{0.267}$PbI$_3$	1.487	1.505	0.531	No
66	FA$_{0.733}$MA$_{0.267}$PbI$_3$	1.503	1.514	0.320	No
67	FA$_{0.733}$MA$_{0.267}$PbI$_3$	1.497	1.509	0.621	No
68	FA$_{0.733}$MA$_{0.267}$PbI$_3$	1.49	1.5	-	-
69	FA$_{0.724}$MA$_{0.276}$PbI$_3$	1.504	1.514	-	-
70	FA$_{0.717}$MA$_{0.283}$PbI$_3$	1.495	1.5	-	-
71	FA$_{0.717}$MA$_{0.283}$PbI$_3$	1.503	1.512	-	-
72	FA$_{0.712}$MA$_{0.288}$PbI$_3$	1.498	1.512	0.555	No
73	FA$_{0.700}$MA$_{0.300}$PbI$_3$	1.505	1.512	0.477	No
74	FA$_{0.700}$MA$_{0.300}$PbI$_3$	1.499	1.51	0.414	No
75	FA$_{0.697}$MA$_{0.303}$PbI$_3$	1.501	1.51	0.433	No
76	FA$_{0.686}$MA$_{0.314}$PbI$_3$	1.511	1.522	0.567	No
77	FA$_{0.683}$MA$_{0.317}$PbI$_3$	1.502	1.51	0.595	-
78	FA$_{0.683}$MA$_{0.317}$PbI$_3$	1.503	1.51	0.528	No
79	FA$_{0.683}$MA$_{0.317}$PbI$_3$	1.514	1.525	-	No
80	FA$_{0.677}$MA$_{0.323}$PbI$_3$	1.502	1.51	0.282	No
81	FA$_{0.667}$MA$_{0.333}$PbI$_3$	1.516	1.528	0.498	No
82	FA$_{0.667}$MA$_{0.333}$PbI$_3$	1.504	1.515	0.423	No
83	FA$_{0.667}$MA$_{0.333}$PbI$_3$	1.498	1.51	0.219	No
84	FA$_{0.650}$MA$_{0.350}$PbI$_3$	1.501	1.51	0.353	No
85	FA$_{0.650}$MA$_{0.350}$PbI$_3$	1.502	1.51	0.383	No
86	FA$_{0.650}$MA$_{0.350}$PbI$_3$	1.507	1.515	0.302	No
87	FA$_{0.625}$MA$_{0.375}$PbI$_3$	1.503	1.513	0.250	No
88	FA$_{0.624}$MA$_{0.376}$PbI$_3$	1.51	1.515	0.389	No
89	FA$_{0.617}$MA$_{0.383}$PbI$_3$	1.509	1.52	0.335	No
90	FA$_{0.614}$MA$_{0.386}$PbI$_3$	1.505	1.515	0.196	No
91	FA$_{0.611}$MA$_{0.389}$PbI$_3$	1.522	1.53	0.549	No
92	FA$_{0.600}$MA$_{0.400}$PbI$_3$	1.518	1.53	0.391	No
93	FA$_{0.600}$MA$_{0.400}$PbI$_3$	1.509	1.52	0.255	No
94	FA$_{0.600}$MA$_{0.400}$PbI$_3$	1.509	1.52	0.241	No
95	FA$_{0.583}$MA$_{0.417}$PbI$_3$	1.51	1.52	0.331	No
96	FA$_{0.583}$MA$_{0.417}$PbI$_3$	1.511	1.522	0.280	No
97	FA$_{0.583}$MA$_{0.417}$PbI$_3$	1.518	1.53	0.344	No
98	FA$_{0.569}$MA$_{0.431}$PbI$_3$	1.512	1.523	0.303	No
99	FA$_{0.567}$MA$_{0.433}$PbI$_3$	1.52	1.53	0.325	No
100	FA$_{0.567}$MA$_{0.433}$PbI$_3$	1.508	1.52	0.429	No
101	FA$_{0.559}$MA$_{0.441}$PbI$_3$	1.501	1.51	0.433	No
102	FA$_{0.558}$MA$_{0.442}$PbI$_3$	1.512	1.526	0.366	No
103	FA$_{0.558}$MA$_{0.442}$PbI$_3$	1.511	1.523	0.320	No
104	FA$_{0.550}$MA$_{0.450}$PbI$_3$	1.524	1.53	0.414	No
105	FA$_{0.550}$MA$_{0.450}$PbI$_3$	1.503	1.51	0.270	No
106	FA$_{0.545}$MA$_{0.455}$PbI$_3$	1.513	1.523	0.365	No
107	FA$_{0.533}$MA$_{0.467}$PbI$_3$	1.517	1.532	0.372	No
108	FA$_{0.533}$MA$_{0.467}$PbI$_3$	1.509	1.52	0.288	No
109	FA$_{0.529}$MA$_{0.471}$PbI$_3$	1.515	1.526	0.252	No
110	FA$_{0.517}$MA$_{0.483}$PbI$_3$	1.529	1.532	0.282	No
111	FA$_{0.517}$MA$_{0.483}$PbI$_3$	1.523	1.53	0.340	No
112	FA$_{0.517}$MA$_{0.483}$PbI$_3$	1.513	1.528	0.356	No
113	FA$_{0.511}$MA$_{0.489}$PbI$_3$	1.528	1.532	0.286	No
114	FA$_{0.504}$MA$_{0.496}$PbI$_3$	1.514	1.53	0.270	No
115	FA$_{0.500}$MA$_{0.500}$PbI$_3$	1.5	1.535	0.254	No
116	FA$_{0.500}$MA$_{0.500}$PbI$_3$	1.518	1.53	0.216	No
117	FA$_{0.498}$MA$_{0.502}$PbI$_3$	1.518	1.525	0.253	No
118	FA$_{0.483}$MA$_{0.517}$PbI$_3$	1.522	1.525	0.244	No
119	FA$_{0.459}$MA$_{0.541}$PbI$_3$	1.524	1.53	0.210	No
120	FA$_{0.450}$MA$_{0.550}$PbI$_3$	1.523	1.53	0.241	No
121	FA$_{0.447}$MA$_{0.553}$PbI$_3$	1.52	1.53	0.306	No
122	FA$_{0.445}$MA$_{0.555}$PbI$_3$	1.53	1.537	0.282	No
123	FA$_{0.433}$MA$_{0.567}$PbI$_3$	1.523	1.53	0.331	No
124	FA$_{0.433}$MA$_{0.567}$PbI$_3$	1.527	1.533	0.305	No
125	FA$_{0.433}$MA$_{0.567}$PbI$_3$	1.529	1.537	0.288	No
126	FA$_{0.417}$MA$_{0.583}$PbI$_3$	1.524	1.533	0.416	No
127	FA$_{0.417}$MA$_{0.583}$PbI$_3$	1.525	1.53	0.262	No
128	FA$_{0.417}$MA$_{0.583}$PbI$_3$	1.528	1.537	0.351	No
129	FA$_{0.402}$MA$_{0.598}$PbI$_3$	1.524	1.533	0.312	No
130	FA$_{0.400}$MA$_{0.600}$PbI$_3$	1.518	1.53	0.248	No
131	FA$_{0.400}$MA$_{0.600}$PbI$_3$	1.521	1.53	0.287	No
132	FA$_{0.400}$MA$_{0.600}$PbI$_3$	1.527	1.539	0.408	No
133	FA$_{0.392}$MA$_{0.608}$PbI$_3$	1.524	1.53	0.279	No
134	FA$_{0.391}$MA$_{0.609}$PbI$_3$	1.527	1.535	0.271	No
135	FA$_{0.383}$MA$_{0.617}$PbI$_3$	1.531	1.538	0.347	No
136	FA$_{0.383}$MA$_{0.617}$PbI$_3$	1.517	1.53	0.457	No
137	FA$_{0.367}$MA$_{0.633}$PbI$_3$	1.529	1.539	0.274	No
138	FA$_{0.367}$MA$_{0.633}$PbI$_3$	1.527	1.535	0.410	No
139	FA$_{0.367}$MA$_{0.633}$PbI$_3$	1.53	1.54	0.278	No
140	FA$_{0.360}$MA$_{0.640}$PbI$_3$	1.529	1.54	0.352	No
141	FA$_{0.350}$MA$_{0.650}$PbI$_3$	1.529	1.54	0.332	No
142	FA$_{0.350}$MA$_{0.650}$PbI$_3$	1.528	1.535	0.256	No
143	FA$_{0.350}$MA$_{0.650}$PbI$_3$	1.531	1.54	0.347	No
144	FA$_{0.342}$MA$_{0.658}$PbI$_3$	1.531	1.54	0.335	No
145	FA$_{0.336}$MA$_{0.664}$PbI$_3$	1.529	1.535	0.291	No
146	FA$_{0.333}$MA$_{0.667}$PbI$_3$	1.532	1.542	0.227	No
147	FA$_{0.333}$MA$_{0.667}$PbI$_3$	1.532	1.542	0.369	No
148	FA$_{0.332}$MA$_{0.668}$PbI$_3$	1.529	1.54	0.289	No
149	FA$_{0.317}$MA$_{0.683}$PbI$_3$	1.532	1.54	0.244	No
150	FA$_{0.304}$MA$_{0.696}$PbI$_3$	1.535	1.542	0.283	No
151	FA$_{0.303}$MA$_{0.697}$PbI$_3$	1.531	1.542	0.281	No
152	FA$_{0.292}$MA$_{0.708}$PbI$_3$	1.53	1.54	0.236	No
153	FA$_{0.280}$MA$_{0.720}$PbI$_3$	1.533	1.546	0.254	No
154	FA$_{0.278}$MA$_{0.722}$PbI$_3$	1.537	1.545	0.266	No
155	FA$_{0.276}$MA$_{0.724}$PbI$_3$	1.529	1.54	0.276	No
156	FA$_{0.267}$MA$_{0.733}$PbI$_3$	1.538	1.548	0.243	No
157	FA$_{0.267}$MA$_{0.733}$PbI$_3$	1.532	1.548	0.312	No
158	FA$_{0.267}$MA$_{0.733}$PbI$_3$	1.53	1.54	0.305	No
159	FA$_{0.250}$MA$_{0.750}$PbI$_3$	1.537	1.547	0.258	No
160	FA$_{0.250}$MA$_{0.750}$PbI$_3$	1.534	1.54	0.333	No
161	FA$_{0.250}$MA$_{0.750}$PbI$_3$	1.538	1.547	0.354	No
162	FA$_{0.234}$MA$_{0.766}$PbI$_3$	1.537	1.548	0.344	No
163	FA$_{0.233}$MA$_{0.767}$PbI$_3$	1.53	1.54	0.331	No
164	FA$_{0.233}$MA$_{0.767}$PbI$_3$	1.538	1.55	0.441	No
165	FA$_{0.233}$MA$_{0.767}$PbI$_3$	1.525	1.533	0.312	No
166	FA$_{0.226}$MA$_{0.774}$PbI$_3$	1.538	1.55	0.353	No
167	FA$_{0.221}$MA$_{0.779}$PbI$_3$	1.539	1.55	0.433	No
168	FA$_{0.217}$MA$_{0.783}$PbI$_3$	1.54	1.55	0.501	No
169	FA$_{0.217}$MA$_{0.783}$PbI$_3$	1.524	1.535	0.457	No
170	FA$_{0.200}$MA$_{0.800}$PbI$_3$	1.54	1.55	0.344	No
171	FA$_{0.200}$MA$_{0.800}$PbI$_3$	1.532	1.54	0.415	No
172	FA$_{0.200}$MA$_{0.800}$PbI$_3$	1.542	1.55	0.541	No
173	FA$_{0.191}$MA$_{0.809}$PbI$_3$	1.539	1.55	0.361	No
174	FA$_{0.183}$MA$_{0.817}$PbI$_3$	1.536	1.54	0.470	No
175	FA$_{0.183}$MA$_{0.817}$PbI$_3$	1.545	1.55	0.229	No
176	FA$_{0.183}$MA$_{0.817}$PbI$_3$	1.548	1.552	0.324	No
177	FA$_{0.172}$MA$_{0.828}$PbI$_3$	1.539	1.552	0.503	No
178	FA$_{0.167}$MA$_{0.833}$PbI$_3$	1.537	1.545	0.307	No
179	FA$_{0.167}$MA$_{0.833}$PbI$_3$	1.547	1.552	0.247	No
180	FA$_{0.166}$MA$_{0.834}$PbI$_3$	1.539	1.552	0.489	No
181	FA$_{0.163}$MA$_{0.837}$PbI$_3$	1.537	1.545	0.374	No
182	FA$_{0.150}$MA$_{0.850}$PbI$_3$	1.537	1.546	0.316	No
183	FA$_{0.150}$MA$_{0.850}$PbI$_3$	1.536	1.552	0.209	No
184	FA$_{0.133}$MA$_{0.867}$PbI$_3$	1.54	1.55	0.345	No
185	FA$_{0.125}$MA$_{0.875}$PbI$_3$	1.544	1.552	0.261	No
186	FA$_{0.117}$MA$_{0.883}$PbI$_3$	1.544	1.55	0.300	No
187	FA$_{0.112}$MA$_{0.888}$PbI$_3$	1.553	1.556	0.279	No
188	FA$_{0.111}$MA$_{0.889}$PbI$_3$	1.55	1.555	0.276	No
189	FA$_{0.109}$MA$_{0.891}$PbI$_3$	1.545	1.55	0.383	No
190	FA$_{0.100}$MA$_{0.900}$PbI$_3$	1.548	1.555	0.309	No
191	FA$_{0.100}$MA$_{0.900}$PbI$_3$	1.549	1.56	0.494	No
192	FA$_{0.100}$MA$_{0.900}$PbI$_3$	1.54	1.55	0.368	No
193	FA$_{0.083}$MA$_{0.917}$PbI$_3$	1.541	1.55	0.468	No
194	FA$_{0.083}$MA$_{0.917}$PbI$_3$	1.549	1.56	0.434	No
195	FA$_{0.083}$MA$_{0.917}$PbI$_3$	1.548	1.555	0.361	No
196	FA$_{0.067}$MA$_{0.933}$PbI$_3$	1.552	1.555	0.442	No
197	FA$_{0.067}$MA$_{0.933}$PbI$_3$	1.547	1.56	0.444	No
198	FA$_{0.067}$MA$_{0.933}$PbI$_3$	1.537	1.55	0.543	No
199	FA$_{0.067}$MA$_{0.933}$PbI$_3$	1.551	1.558	0.516	No
200	FA$_{0.067}$MA$_{0.933}$PbI$_3$	1.533	1.548	0.554	No
201	FA$_{0.058}$MA$_{0.942}$PbI$_3$	1.553	1.56	0.498	No
