# Supplementary material for: Using scalable computer vision to automate high-throughput semiconductor characterization
Source: Nat Commun. 2024 Jun 11;15:4654. doi: 10.1038/s41467-024-48768-2 (PMC11166656; doi:10.1038/s41467-024-48768-2)
Supplement: Supplementary file 6 — Source Data [file 41467_2024_48768_MOESM6_ESM.xlsx]

## Sheet: Figure 3b
2theta_1	intensity_1	2theta_2	intensity_2	2theta_3	intensity_3	2theta_4	intensity_4	2theta_5	intensity_5	2theta_6	intensity_6	2theta_7	intensity_7
31.005	0.0593908	31.002	0.0958766	31.008	0.0511488	31.009	0.0506717	31.007	0.0414245	31.001	0.0623686	31.0007	0.0357516
31.0053	0.0593641	31.0023	0.0956626	31.0083	0.0514189	31.0093	0.0509271	31.0073	0.0414738	31.0013	0.0622134	31.002	0.0356805
31.0057	0.0593378	31.0027	0.0954502	31.0087	0.0516883	31.0097	0.051182	31.0077	0.0415231	31.0017	0.0620588	31.0033	0.0356167
31.006	0.0593117	31.003	0.0952394	31.009	0.051957	31.01	0.0514365	31.008	0.0415725	31.002	0.0619047	31.0045	0.0355603
31.0063	0.0592858	31.0033	0.0950302	31.0093	0.0522252	31.0103	0.0516905	31.0083	0.041622	31.0023	0.0617512	31.0058	0.0355111
31.0067	0.0592602	31.0037	0.0948226	31.0097	0.0524927	31.0107	0.0519442	31.0087	0.0416716	31.0027	0.0615983	31.0071	0.0354694
31.007	0.0592349	31.004	0.0946167	31.01	0.0527596	31.011	0.0521974	31.009	0.0417213	31.003	0.0614459	31.0083	0.035435
31.0073	0.0592098	31.0043	0.0944124	31.0103	0.0530259	31.0113	0.0524502	31.0093	0.041771	31.0033	0.0612941	31.0096	0.0354079
31.0076	0.0591849	31.0046	0.0942096	31.0106	0.0532916	31.0116	0.0527026	31.0096	0.0418208	31.0036	0.0611429	31.0109	0.0353882
31.008	0.0591603	31.005	0.0940086	31.011	0.0535566	31.012	0.0529545	31.01	0.0418707	31.004	0.0609922	31.0121	0.0353758
31.0083	0.059136	31.0053	0.0938091	31.0113	0.053821	31.0123	0.053206	31.0103	0.0419206	31.0043	0.0608422	31.0134	0.0353707
31.0086	0.0591119	31.0056	0.0936112	31.0116	0.0540848	31.0126	0.0534571	31.0106	0.0419707	31.0046	0.0606926	31.0147	0.035373
31.009	0.0590881	31.006	0.093415	31.012	0.054348	31.013	0.0537077	31.011	0.0420208	31.005	0.0605437	31.0159	0.0353827
31.0093	0.0590645	31.0063	0.0932204	31.0123	0.0546106	31.0133	0.0539579	31.0113	0.042071	31.0053	0.0603953	31.0172	0.0353997
31.0096	0.0590412	31.0066	0.0930274	31.0126	0.0548725	31.0136	0.0542077	31.0116	0.0421213	31.0056	0.0602475	31.0185	0.035424
31.01	0.0590181	31.007	0.092836	31.013	0.0551338	31.014	0.0544571	31.012	0.0421716	31.006	0.0601002	31.0197	0.0354557
31.0103	0.0589952	31.0073	0.0926463	31.0133	0.0553945	31.0143	0.054706	31.0123	0.0422221	31.0063	0.0599535	31.021	0.0354947
31.0106	0.0589727	31.0076	0.0924581	31.0136	0.0556546	31.0146	0.0549545	31.0126	0.0422726	31.0066	0.0598074	31.0223	0.0355411
31.0109	0.0589503	31.0079	0.0922716	31.0139	0.055914	31.0149	0.0552026	31.0129	0.0423231	31.0069	0.0596618	31.0235	0.0355948
31.0113	0.0589283	31.0083	0.0920867	31.0143	0.0561728	31.0153	0.0554503	31.0133	0.0423738	31.0073	0.0595168	31.0248	0.0356558
31.0116	0.0589065	31.0086	0.0919034	31.0146	0.056431	31.0156	0.0556975	31.0136	0.0424246	31.0076	0.0593724	31.0261	0.0357242
31.0119	0.0588849	31.0089	0.0917218	31.0149	0.0566886	31.0159	0.0559443	31.0139	0.0424754	31.0079	0.0592286	31.0273	0.0358
31.0123	0.0588636	31.0093	0.0915417	31.0153	0.0569455	31.0163	0.0561906	31.0143	0.0425263	31.0083	0.0590853	31.0286	0.0358831
31.0126	0.0588425	31.0096	0.0913633	31.0156	0.0572019	31.0166	0.0564366	31.0146	0.0425772	31.0086	0.0589425	31.0299	0.0359735
31.0129	0.0588217	31.0099	0.0911865	31.0159	0.0574576	31.0169	0.0566821	31.0149	0.0426283	31.0089	0.0588004	31.0311	0.0360713
31.0133	0.0588011	31.0103	0.0910113	31.0163	0.0577126	31.0173	0.0569272	31.0153	0.0426794	31.0093	0.0586588	31.0324	0.0361764
31.0136	0.0587808	31.0106	0.0908377	31.0166	0.0579671	31.0176	0.0571718	31.0156	0.0427306	31.0096	0.0585178	31.0337	0.0362889
31.0139	0.0587608	31.0109	0.0906658	31.0169	0.0582209	31.0179	0.0574161	31.0159	0.0427819	31.0099	0.0583773	31.0349	0.0364087
31.0142	0.058741	31.0112	0.0904954	31.0172	0.0584742	31.0182	0.0576599	31.0162	0.0428333	31.0102	0.0582374	31.0362	0.0365358
31.0146	0.0587214	31.0116	0.0903267	31.0176	0.0587268	31.0186	0.0579032	31.0166	0.0428847	31.0106	0.0580981	31.0375	0.0366703
31.0149	0.0587022	31.0119	0.0901596	31.0179	0.0589787	31.0189	0.0581462	31.0169	0.0429362	31.0109	0.0579594	31.0388	0.0368122
31.0152	0.0586831	31.0122	0.0899942	31.0182	0.0592301	31.0192	0.0583887	31.0172	0.0429878	31.0112	0.0578212	31.04	0.0369614
31.0156	0.0586643	31.0126	0.0898303	31.0186	0.0594808	31.0196	0.0586308	31.0176	0.0430395	31.0116	0.0576836	31.0413	0.0371179
31.0159	0.0586458	31.0129	0.0896681	31.0189	0.0597309	31.0199	0.0588724	31.0179	0.0430913	31.0119	0.0575465	31.0426	0.0372818
31.0162	0.0586275	31.0132	0.0895074	31.0192	0.0599804	31.0202	0.0591137	31.0182	0.0431431	31.0122	0.05741	31.0438	0.037453
31.0166	0.0586095	31.0136	0.0893484	31.0196	0.0602292	31.0206	0.0593545	31.0186	0.043195	31.0126	0.0572741	31.0451	0.0376316
31.0169	0.0585917	31.0139	0.0891911	31.0199	0.0604775	31.0209	0.0595949	31.0189	0.043247	31.0129	0.0571388	31.0464	0.0378175
31.0172	0.0585741	31.0142	0.0890353	31.0202	0.0607251	31.0212	0.0598348	31.0192	0.0432991	31.0132	0.057004	31.0476	0.0380107
31.0175	0.0585569	31.0145	0.0888812	31.0205	0.0609721	31.0215	0.0600743	31.0195	0.0433512	31.0135	0.0568698	31.0489	0.0382113
31.0179	0.0585398	31.0149	0.0887286	31.0209	0.0612184	31.0219	0.0603134	31.0199	0.0434034	31.0139	0.0567361	31.0502	0.0384193
31.0182	0.0585231	31.0152	0.0885777	31.0212	0.0614642	31.0222	0.0605521	31.0202	0.0434557	31.0142	0.056603	31.0514	0.0386346
31.0185	0.0585066	31.0155	0.0884284	31.0215	0.0617093	31.0225	0.0607903	31.0205	0.0435081	31.0145	0.0564705	31.0527	0.0388572
31.0189	0.0584903	31.0159	0.0882808	31.0219	0.0619538	31.0229	0.0610281	31.0209	0.0435605	31.0149	0.0563386	31.054	0.0390872
31.0192	0.0584743	31.0162	0.0881347	31.0222	0.0621977	31.0232	0.0612655	31.0212	0.0436131	31.0152	0.0562072	31.0552	0.0393245
31.0195	0.0584585	31.0165	0.0879903	31.0225	0.0624409	31.0235	0.0615025	31.0215	0.0436657	31.0155	0.0560764	31.0565	0.0395692
31.0199	0.058443	31.0169	0.0878475	31.0229	0.0626836	31.0239	0.061739	31.0219	0.0437184	31.0159	0.0559461	31.0578	0.0398212
31.0202	0.0584277	31.0172	0.0877063	31.0232	0.0629256	31.0242	0.0619751	31.0222	0.0437711	31.0162	0.0558164	31.059	0.0400805
31.0205	0.0584127	31.0175	0.0875667	31.0235	0.063167	31.0245	0.0622107	31.0225	0.043824	31.0165	0.0556873	31.0603	0.0403472
31.0208	0.058398	31.0178	0.0874287	31.0238	0.0634077	31.0248	0.062446	31.0228	0.0438769	31.0168	0.0555588	31.0616	0.0406213
31.0212	0.0583835	31.0182	0.0872924	31.0242	0.0636479	31.0252	0.0626808	31.0232	0.0439299	31.0172	0.0554308	31.0628	0.0409027
31.0215	0.0583692	31.0185	0.0871577	31.0245	0.0638874	31.0255	0.0629152	31.0235	0.043983	31.0175	0.0553034	31.0641	0.0411914
31.0218	0.0583552	31.0188	0.0870246	31.0248	0.0641263	31.0258	0.0631491	31.0238	0.0440361	31.0178	0.0551765	31.0654	0.0414875
31.0222	0.0583415	31.0192	0.0868931	31.0252	0.0643646	31.0262	0.0633827	31.0242	0.0440893	31.0182	0.0550503	31.0666	0.0417909
31.0225	0.058328	31.0195	0.0867632	31.0255	0.0646022	31.0265	0.0636158	31.0245	0.0441427	31.0185	0.0549246	31.0679	0.0421017
31.0228	0.0583147	31.0198	0.086635	31.0258	0.0648393	31.0268	0.0638484	31.0248	0.044196	31.0188	0.0547994	31.0692	0.0424198
31.0232	0.0583018	31.0202	0.0865084	31.0262	0.0650757	31.0272	0.0640807	31.0252	0.0442495	31.0192	0.0546748	31.0704	0.0427452
31.0235	0.058289	31.0205	0.0863833	31.0265	0.0653115	31.0275	0.0643125	31.0255	0.0443031	31.0195	0.0545508	31.0717	0.043078
31.0238	0.0582765	31.0208	0.08626	31.0268	0.0655466	31.0278	0.0645439	31.0258	0.0443567	31.0198	0.0544274	31.073	0.0434182
31.0241	0.0582643	31.0211	0.0861382	31.0271	0.0657812	31.0281	0.0647749	31.0261	0.0444104	31.0201	0.0543045	31.0742	0.0437656
31.0245	0.0582523	31.0215	0.086018	31.0275	0.0660151	31.0285	0.0650054	31.0265	0.0444641	31.0205	0.0541822	31.0755	0.0441205
31.0248	0.0582406	31.0218	0.0858995	31.0278	0.0662484	31.0288	0.0652355	31.0268	0.044518	31.0208	0.0540605	31.0768	0.0444826
31.0251	0.0582291	31.0221	0.0857826	31.0281	0.0664811	31.0291	0.0654652	31.0271	0.0445719	31.0211	0.0539393	31.078	0.0448522
31.0255	0.0582179	31.0225	0.0856673	31.0285	0.0667131	31.0295	0.0656944	31.0275	0.0446259	31.0215	0.0538187	31.0793	0.045229
31.0258	0.0582069	31.0228	0.0855536	31.0288	0.0669445	31.0298	0.0659232	31.0278	0.04468	31.0218	0.0536986	31.0806	0.0456132
31.0261	0.0581962	31.0231	0.0854416	31.0291	0.0671753	31.0301	0.0661516	31.0281	0.0447342	31.0221	0.0535792	31.0818	0.0460048
31.0265	0.0581858	31.0235	0.0853311	31.0295	0.0674055	31.0305	0.0663796	31.0285	0.0447884	31.0225	0.0534603	31.0831	0.0464037
31.0268	0.0581755	31.0238	0.0852223	31.0298	0.0676351	31.0308	0.0666071	31.0288	0.0448428	31.0228	0.0533419	31.0844	0.0468099
31.0271	0.0581656	31.0241	0.0851151	31.0301	0.067864	31.0311	0.0668343	31.0291	0.0448972	31.0231	0.0532241	31.0856	0.0472235
31.0274	0.0581559	31.0244	0.0850095	31.0304	0.0680923	31.0314	0.0670609	31.0294	0.0449516	31.0234	0.0531069	31.0869	0.0476444
31.0278	0.0581464	31.0248	0.0849055	31.0308	0.06832	31.0318	0.0672872	31.0298	0.0450062	31.0238	0.0529903	31.0882	0.0480727
31.0281	0.0581372	31.0251	0.0848032	31.0311	0.0685471	31.0321	0.067513	31.0301	0.0450608	31.0241	0.0528742	31.0894	0.0485083
31.0284	0.0581283	31.0254	0.0847025	31.0314	0.0687736	31.0324	0.0677384	31.0304	0.0451155	31.0244	0.0527587	31.0907	0.0489513
31.0288	0.0581196	31.0258	0.0846034	31.0318	0.0689994	31.0328	0.0679634	31.0308	0.0451703	31.0248	0.0526438	31.092	0.0494016
31.0291	0.0581111	31.0261	0.0845059	31.0321	0.0692246	31.0331	0.0681879	31.0311	0.0452252	31.0251	0.0525294	31.0932	0.0498593
31.0294	0.0581029	31.0264	0.08441	31.0324	0.0694492	31.0334	0.068412	31.0314	0.0452801	31.0254	0.0524156	31.0945	0.0503243
31.0298	0.058095	31.0268	0.0843157	31.0328	0.0696731	31.0338	0.0686357	31.0318	0.0453351	31.0258	0.0523024	31.0958	0.0507966
31.0301	0.0580873	31.0271	0.0842231	31.0331	0.0698965	31.0341	0.068859	31.0321	0.0453902	31.0261	0.0521897	31.097	0.0512763
31.0304	0.0580798	31.0274	0.0841321	31.0334	0.0701192	31.0344	0.0690818	31.0324	0.0454454	31.0264	0.0520776	31.0983	0.0517633
31.0307	0.0580727	31.0277	0.0840427	31.0337	0.0703413	31.0347	0.0693042	31.0327	0.0455007	31.0267	0.0519661	31.0996	0.0522577
31.0311	0.0580657	31.0281	0.0839549	31.0341	0.0705628	31.0351	0.0695262	31.0331	0.045556	31.0271	0.0518551	31.1008	0.0527594
31.0314	0.058059	31.0284	0.0838688	31.0344	0.0707836	31.0354	0.0697477	31.0334	0.0456114	31.0274	0.0517447	31.1021	0.0532685
31.0317	0.0580526	31.0287	0.0837842	31.0347	0.0710038	31.0357	0.0699689	31.0337	0.0456669	31.0277	0.0516349	31.1034	0.0537849
31.0321	0.0580464	31.0291	0.0837013	31.0351	0.0712234	31.0361	0.0701895	31.0341	0.0457225	31.0281	0.0515256	31.1046	0.0543086
31.0324	0.0580405	31.0294	0.08362	31.0354	0.0714424	31.0364	0.0704098	31.0344	0.0457781	31.0284	0.0514169	31.1059	0.0548397
31.0327	0.0580348	31.0297	0.0835403	31.0357	0.0716608	31.0367	0.0706296	31.0347	0.0458338	31.0287	0.0513088	31.1072	0.0553782
31.0331	0.0580294	31.0301	0.0834623	31.0361	0.0718785	31.0371	0.070849	31.0351	0.0458896	31.0291	0.0512012	31.1084	0.0559239
31.0334	0.0580243	31.0304	0.0833858	31.0364	0.0720956	31.0374	0.071068	31.0354	0.0459455	31.0294	0.0510942	31.1097	0.0564771
31.0337	0.0580193	31.0307	0.083311	31.0367	0.0723121	31.0377	0.0712866	31.0357	0.0460015	31.0297	0.0509878	31.111	0.0570375
31.034	0.0580147	31.031	0.0832378	31.037	0.072528	31.038	0.0715047	31.036	0.0460575	31.03	0.0508819	31.1122	0.0576054
31.0344	0.0580103	31.0314	0.0831662	31.0374	0.0727432	31.0384	0.0717224	31.0364	0.0461136	31.0304	0.0507766	31.1135	0.0581805
31.0347	0.0580061	31.0317	0.0830962	31.0377	0.0729578	31.0387	0.0719397	31.0367	0.0461698	31.0307	0.0506719	31.1148	0.058763
31.035	0.0580022	31.032	0.0830279	31.038	0.0731718	31.039	0.0721565	31.037	0.0462261	31.031	0.0505677	31.116	0.0593529
31.0354	0.0579986	31.0324	0.0829611	31.0384	0.0733852	31.0394	0.0723729	31.0374	0.0462824	31.0314	0.0504641	31.1173	0.0599501
31.0357	0.0579952	31.0327	0.082896	31.0387	0.073598	31.0397	0.0725889	31.0377	0.0463388	31.0317	0.0503611	31.1186	0.0605546
31.036	0.057992	31.033	0.0828325	31.039	0.0738101	31.04	0.0728044	31.038	0.0463953	31.032	0.0502586	31.1198	0.0611665
31.0364	0.0579891	31.0334	0.0827706	31.0394	0.0740216	31.0404	0.0730196	31.0384	0.0464519	31.0324	0.0501567	31.1211	0.0617857
31.0367	0.0579865	31.0337	0.0827104	31.0397	0.0742325	31.0407	0.0732343	31.0387	0.0465086	31.0327	0.0500554	31.1224	0.0624123
31.037	0.0579841	31.034	0.0826517	31.04	0.0744428	31.041	0.0734485	31.039	0.0465653	31.033	0.0499547	31.1236	0.0630462
31.0374	0.0579819	31.0344	0.0825947	31.0404	0.0746524	31.0414	0.0736624	31.0394	0.0466221	31.0334	0.0498545	31.1249	0.0636875
31.0377	0.05798	31.0347	0.0825393	31.0407	0.0748614	31.0417	0.0738758	31.0397	0.046679	31.0337	0.0497548	31.1262	0.0643361
31.038	0.0579784	31.035	0.0824855	31.041	0.0750698	31.042	0.0740888	31.04	0.046736	31.034	0.0496558	31.1274	0.064992
31.0383	0.057977	31.0353	0.0824334	31.0413	0.0752776	31.0423	0.0743013	31.0403	0.046793	31.0343	0.0495573	31.1287	0.0656553
31.0387	0.0579759	31.0357	0.0823828	31.0417	0.0754848	31.0427	0.0745135	31.0407	0.0468501	31.0347	0.0494594	31.13	0.0663259
31.039	0.057975	31.036	0.0823339	31.042	0.0756913	31.043	0.0747252	31.041	0.0469073	31.035	0.049362	31.1312	0.0670039
31.0393	0.0579744	31.0363	0.0822866	31.0423	0.0758972	31.0433	0.0749365	31.0413	0.0469646	31.0353	0.0492652	31.1325	0.0676893
31.0397	0.057974	31.0367	0.0822409	31.0427	0.0761025	31.0437	0.0751473	31.0417	0.047022	31.0357	0.049169	31.1338	0.0683819
31.04	0.0579739	31.037	0.0821968	31.043	0.0763071	31.044	0.0753577	31.042	0.0470794	31.036	0.0490733	31.1351	0.0690819
31.0403	0.057974	31.0373	0.0821544	31.0433	0.0765112	31.0443	0.0755677	31.0423	0.0471369	31.0363	0.0489782	31.1363	0.0697893
31.0407	0.0579744	31.0377	0.0821135	31.0437	0.0767146	31.0447	0.0757773	31.0427	0.0471945	31.0367	0.0488837	31.1376	0.070504
31.041	0.057975	31.038	0.0820743	31.044	0.0769174	31.045	0.0759864	31.043	0.0472522	31.037	0.0487898	31.1389	0.0712261
31.0413	0.0579759	31.0383	0.0820367	31.0443	0.0771196	31.0453	0.0761951	31.0433	0.0473099	31.0373	0.0486964	31.1401	0.0719554
31.0416	0.0579771	31.0386	0.0820007	31.0446	0.0773211	31.0456	0.0764034	31.0436	0.0473678	31.0376	0.0486035	31.1414	0.0726922
31.042	0.0579785	31.039	0.0819664	31.045	0.0775221	31.046	0.0766113	31.044	0.0474257	31.038	0.0485113	31.1427	0.0734363
31.0423	0.0579801	31.0393	0.0819336	31.0453	0.0777224	31.0463	0.0768187	31.0443	0.0474836	31.0383	0.0484196	31.1439	0.0741877
31.0426	0.057982	31.0396	0.0819025	31.0456	0.077922	31.0466	0.0770257	31.0446	0.0475417	31.0386	0.0483285	31.1452	0.0749465
31.043	0.0579842	31.04	0.081873	31.046	0.0781211	31.047	0.0772322	31.045	0.0475998	31.039	0.0482379	31.1465	0.0757126
31.0433	0.0579866	31.0403	0.0818451	31.0463	0.0783195	31.0473	0.0774384	31.0453	0.047658	31.0393	0.0481479	31.1477	0.076486
31.0436	0.0579892	31.0406	0.0818189	31.0466	0.0785174	31.0476	0.0776441	31.0456	0.0477163	31.0396	0.0480585	31.149	0.0772668
31.044	0.0579921	31.041	0.0817942	31.047	0.0787146	31.048	0.0778494	31.046	0.0477747	31.04	0.0479697	31.1503	0.078055
31.0443	0.0579953	31.0413	0.0817712	31.0473	0.0789111	31.0483	0.0780542	31.0463	0.0478331	31.0403	0.0478814	31.1515	0.0788505
31.0446	0.0579987	31.0416	0.0817498	31.0476	0.0791071	31.0486	0.0782587	31.0466	0.0478917	31.0406	0.0477937	31.1528	0.0796533
31.0449	0.0580023	31.0419	0.08173	31.0479	0.0793024	31.0489	0.0784627	31.0469	0.0479503	31.0409	0.0477065	31.1541	0.0804635
31.0453	0.0580063	31.0423	0.0817118	31.0483	0.0794971	31.0493	0.0786662	31.0473	0.048009	31.0413	0.0476199	31.1553	0.081281
31.0456	0.0580104	31.0426	0.0816952	31.0486	0.0796912	31.0496	0.0788694	31.0476	0.0480677	31.0416	0.0475339	31.1566	0.0821059
31.0459	0.0580148	31.0429	0.0816803	31.0489	0.0798846	31.0499	0.0790721	31.0479	0.0481265	31.0419	0.0474485	31.1579	0.0829381
31.0463	0.0580195	31.0433	0.081667	31.0493	0.0800775	31.0503	0.0792744	31.0483	0.0481855	31.0423	0.0473636	31.1591	0.0837777
31.0466	0.0580244	31.0436	0.0816553	31.0496	0.0802697	31.0506	0.0794762	31.0486	0.0482444	31.0426	0.0472793	31.1604	0.0846246
31.0469	0.0580296	31.0439	0.0816452	31.0499	0.0804613	31.0509	0.0796777	31.0489	0.0483035	31.0429	0.0471955	31.1617	0.0854788
31.0473	0.058035	31.0443	0.0816368	31.0503	0.0806523	31.0513	0.0798787	31.0493	0.0483627	31.0433	0.0471123	31.1629	0.0863404
31.0476	0.0580407	31.0446	0.0816299	31.0506	0.0808426	31.0516	0.0800793	31.0496	0.0484219	31.0436	0.0470297	31.1642	0.0872093
31.0479	0.0580467	31.0449	0.0816247	31.0509	0.0810323	31.0519	0.0802794	31.0499	0.0484812	31.0439	0.0469477	31.1655	0.0880856
31.0482	0.0580528	31.0452	0.0816211	31.0512	0.0812214	31.0522	0.0804791	31.0502	0.0485406	31.0442	0.0468662	31.1667	0.0889692
31.0486	0.0580593	31.0456	0.0816191	31.0516	0.0814099	31.0526	0.0806784	31.0506	0.0486	31.0446	0.0467853	31.168	0.0898602
31.0489	0.058066	31.0459	0.0816187	31.0519	0.0815978	31.0529	0.0808773	31.0509	0.0486596	31.0449	0.0467049	31.1693	0.0907585
31.0492	0.0580729	31.0462	0.08162	31.0522	0.081785	31.0532	0.0810757	31.0512	0.0487192	31.0452	0.0466251	31.1705	0.0916642
31.0496	0.0580801	31.0466	0.0816229	31.0526	0.0819716	31.0536	0.0812737	31.0516	0.0487789	31.0456	0.0465459	31.1718	0.0925772
31.0499	0.0580876	31.0469	0.0816273	31.0529	0.0821576	31.0539	0.0814713	31.0519	0.0488386	31.0459	0.0464673	31.1731	0.0934975
31.0502	0.0580953	31.0472	0.0816335	31.0532	0.082343	31.0542	0.0816685	31.0522	0.0488985	31.0462	0.0463892	31.1743	0.0944252
31.0506	0.0581032	31.0476	0.0816412	31.0536	0.0825277	31.0546	0.0818652	31.0526	0.0489584	31.0466	0.0463117	31.1756	0.0953603
31.0509	0.0581114	31.0479	0.0816505	31.0539	0.0827118	31.0549	0.0820615	31.0529	0.0490184	31.0469	0.0462347	31.1769	0.0963026
31.0512	0.0581199	31.0482	0.0816615	31.0542	0.0828953	31.0552	0.0822574	31.0532	0.0490785	31.0472	0.0461584	31.1781	0.0972524
31.0515	0.0581286	31.0485	0.0816741	31.0545	0.0830782	31.0555	0.0824528	31.0535	0.0491386	31.0475	0.0460826	31.1794	0.0982094
31.0519	0.0581375	31.0489	0.0816883	31.0549	0.0832605	31.0559	0.0826478	31.0539	0.0491989	31.0479	0.0460073	31.1807	0.0991738
31.0522	0.0581468	31.0492	0.0817041	31.0552	0.0834421	31.0562	0.0828424	31.0542	0.0492592	31.0482	0.0459326	31.1819	0.100146
31.0525	0.0581562	31.0495	0.0817215	31.0555	0.0836231	31.0565	0.0830365	31.0545	0.0493196	31.0485	0.0458585	31.1832	0.101125
31.0529	0.0581659	31.0499	0.0817406	31.0559	0.0838035	31.0569	0.0832303	31.0549	0.0493801	31.0489	0.045785	31.1845	0.102111
31.0532	0.0581759	31.0502	0.0817613	31.0562	0.0839833	31.0572	0.0834236	31.0552	0.0494406	31.0492	0.045712	31.1857	0.103105
31.0535	0.0581861	31.0505	0.0817836	31.0565	0.0841624	31.0575	0.0836165	31.0555	0.0495012	31.0495	0.0456396	31.187	0.104106
31.0539	0.0581966	31.0509	0.0818075	31.0569	0.0843409	31.0579	0.0838089	31.0559	0.0495619	31.0499	0.0455678	31.1883	0.105115
31.0542	0.0582073	31.0512	0.081833	31.0572	0.0845188	31.0582	0.0840009	31.0562	0.0496227	31.0502	0.0454965	31.1895	0.10613
31.0545	0.0582183	31.0515	0.0818602	31.0575	0.0846961	31.0585	0.0841925	31.0565	0.0496836	31.0505	0.0454258	31.1908	0.107154
31.0548	0.0582295	31.0518	0.0818889	31.0578	0.0848727	31.0588	0.0843837	31.0568	0.0497445	31.0508	0.0453556	31.1921	0.108198
31.0552	0.058241	31.0522	0.0819193	31.0582	0.0850488	31.0592	0.0845744	31.0572	0.0498055	31.0512	0.0452861	31.1933	0.109252
31.0555	0.0582528	31.0525	0.0819513	31.0585	0.0852242	31.0595	0.0847647	31.0575	0.0498666	31.0515	0.0452171	31.1946	0.110314
31.0558	0.0582647	31.0528	0.081985	31.0588	0.085399	31.0598	0.0849546	31.0578	0.0499278	31.0518	0.0451486	31.1959	0.111372
31.0562	0.058277	31.0532	0.0820202	31.0592	0.0855731	31.0602	0.085144	31.0582	0.049989	31.0522	0.0450807	31.1971	0.112423
31.0565	0.0582895	31.0535	0.0820571	31.0595	0.0857467	31.0605	0.0853331	31.0585	0.0500504	31.0525	0.0450134	31.1984	0.113465
31.0568	0.0583022	31.0538	0.0820956	31.0598	0.0859196	31.0608	0.0855216	31.0588	0.0501118	31.0528	0.0449467	31.1997	0.114501
31.0572	0.0583152	31.0542	0.0821357	31.0602	0.0860919	31.0612	0.0857098	31.0592	0.0501733	31.0532	0.0448805	31.2009	0.11553
31.0575	0.0583285	31.0545	0.0821774	31.0605	0.0862636	31.0615	0.0858975	31.0595	0.0502348	31.0535	0.0448149	31.2022	0.116553
31.0578	0.058342	31.0548	0.0822207	31.0608	0.0864346	31.0618	0.0860849	31.0598	0.0502964	31.0538	0.0447499	31.2035	0.117571
31.0581	0.0583557	31.0551	0.0822657	31.0611	0.086605	31.0621	0.0862717	31.0601	0.0503582	31.0541	0.0446854	31.2047	0.118584
31.0585	0.0583697	31.0555	0.0823122	31.0615	0.0867748	31.0625	0.0864582	31.0605	0.05042	31.0545	0.0446215	31.206	0.119592
31.0588	0.058384	31.0558	0.0823604	31.0618	0.086944	31.0628	0.0866442	31.0608	0.0504818	31.0548	0.0445582	31.2073	0.120597
31.0591	0.0583985	31.0561	0.0824103	31.0621	0.0871126	31.0631	0.0868298	31.0611	0.0505438	31.0551	0.0444954	31.2085	0.121599
31.0595	0.0584133	31.0565	0.0824617	31.0625	0.0872805	31.0635	0.087015	31.0615	0.0506058	31.0555	0.0444332	31.2098	0.122598
31.0598	0.0584283	31.0568	0.0825147	31.0628	0.0874478	31.0638	0.0871997	31.0618	0.0506679	31.0558	0.0443716	31.2111	0.123594
31.0601	0.0584435	31.0571	0.0825694	31.0631	0.0876145	31.0641	0.087384	31.0621	0.0507301	31.0561	0.0443105	31.2123	0.124589
31.0605	0.0584591	31.0575	0.0826257	31.0635	0.0877806	31.0645	0.0875679	31.0625	0.0507923	31.0565	0.04425	31.2136	0.125583
31.0608	0.0584748	31.0578	0.0826836	31.0638	0.087946	31.0648	0.0877514	31.0628	0.0508547	31.0568	0.0441901	31.2149	0.126576
31.0611	0.0584909	31.0581	0.0827431	31.0641	0.0881109	31.0651	0.0879344	31.0631	0.0509171	31.0571	0.0441307	31.2161	0.127569
31.0614	0.0585071	31.0584	0.0828043	31.0644	0.0882751	31.0654	0.088117	31.0634	0.0509796	31.0574	0.0440719	31.2174	0.128563
31.0618	0.0585237	31.0588	0.082867	31.0648	0.0884387	31.0658	0.0882992	31.0638	0.0510422	31.0578	0.0440137	31.2187	0.129557
31.0621	0.0585405	31.0591	0.0829314	31.0651	0.0886016	31.0661	0.0884809	31.0641	0.0511048	31.0581	0.043956	31.2199	0.130552
31.0624	0.0585575	31.0594	0.0829974	31.0654	0.088764	31.0664	0.0886623	31.0644	0.0511675	31.0584	0.0438989	31.2212	0.131549
31.0628	0.0585748	31.0598	0.083065	31.0658	0.0889257	31.0668	0.0888432	31.0648	0.0512303	31.0588	0.0438424	31.2225	0.132549
31.0631	0.0585923	31.0601	0.0831343	31.0661	0.0890868	31.0671	0.0890236	31.0651	0.0512932	31.0591	0.0437864	31.2237	0.133551
31.0634	0.0586101	31.0604	0.0832051	31.0664	0.0892472	31.0674	0.0892036	31.0654	0.0513562	31.0594	0.043731	31.225	0.134556
31.0638	0.0586281	31.0608	0.0832776	31.0668	0.0894071	31.0678	0.0893833	31.0658	0.0514192	31.0598	0.0436762	31.2263	0.135565
31.0641	0.0586464	31.0611	0.0833517	31.0671	0.0895663	31.0681	0.0895624	31.0661	0.0514823	31.0601	0.0436219	31.2275	0.136578
31.0644	0.058665	31.0614	0.0834274	31.0674	0.0897249	31.0684	0.0897412	31.0664	0.0515455	31.0604	0.0435682	31.2288	0.137595
31.0647	0.0586838	31.0617	0.0835047	31.0677	0.0898829	31.0687	0.0899195	31.0667	0.0516088	31.0607	0.0435151	31.2301	0.138617
31.0651	0.0587028	31.0621	0.0835837	31.0681	0.0900402	31.0691	0.0900974	31.0671	0.0516722	31.0611	0.0434625	31.2313	0.139645
31.0654	0.0587221	31.0624	0.0836643	31.0684	0.090197	31.0694	0.0902749	31.0674	0.0517356	31.0614	0.0434105	31.2326	0.140678
31.0657	0.0587417	31.0627	0.0837465	31.0687	0.0903531	31.0697	0.0904519	31.0677	0.0517991	31.0617	0.0433591	31.2339	0.141718
31.0661	0.0587615	31.0631	0.0838303	31.0691	0.0905086	31.0701	0.0906285	31.0681	0.0518627	31.0621	0.0433082	31.2352	0.142764
31.0664	0.0587816	31.0634	0.0839157	31.0694	0.0906634	31.0704	0.0908047	31.0684	0.0519263	31.0624	0.043258	31.2364	0.143817
31.0667	0.0588019	31.0637	0.0840027	31.0697	0.0908177	31.0707	0.0909805	31.0687	0.0519901	31.0627	0.0432082	31.2377	0.144878
31.0671	0.0588225	31.0641	0.0840914	31.0701	0.0909713	31.0711	0.0911558	31.0691	0.0520539	31.0631	0.0431591	31.239	0.145946
31.0674	0.0588433	31.0644	0.0841817	31.0704	0.0911243	31.0714	0.0913307	31.0694	0.0521178	31.0634	0.0431105	31.2402	0.147023
31.0677	0.0588643	31.0647	0.0842736	31.0707	0.0912767	31.0717	0.0915052	31.0697	0.0521818	31.0637	0.0430624	31.2415	0.148108
31.0681	0.0588857	31.0651	0.0843671	31.0711	0.0914284	31.0721	0.0916792	31.0701	0.0522458	31.0641	0.043015	31.2428	0.149203
31.0684	0.0589072	31.0654	0.0844622	31.0714	0.0915796	31.0724	0.0918528	31.0704	0.0523099	31.0644	0.0429681	31.244	0.150307
31.0687	0.0589291	31.0657	0.084559	31.0717	0.0917301	31.0727	0.092026	31.0707	0.0523741	31.0647	0.0429218	31.2453	0.15142
31.069	0.0589511	31.066	0.0846574	31.072	0.09188	31.073	0.0921988	31.071	0.0524384	31.065	0.042876	31.2466	0.152544
31.0694	0.0589735	31.0664	0.0847574	31.0724	0.0920292	31.0734	0.0923711	31.0714	0.0525028	31.0654	0.0428308	31.2478	0.153678
31.0697	0.0589961	31.0667	0.084859	31.0727	0.0921779	31.0737	0.092543	31.0717	0.0525672	31.0657	0.0427862	31.2491	0.154823
31.07	0.0590189	31.067	0.0849622	31.073	0.0923259	31.074	0.0927145	31.072	0.0526317	31.066	0.0427421	31.2504	0.15598
31.0704	0.059042	31.0674	0.085067	31.0734	0.0924733	31.0744	0.0928855	31.0724	0.0526963	31.0664	0.0426987	31.2516	0.157148
31.0707	0.0590653	31.0677	0.0851735	31.0737	0.0926201	31.0747	0.0930561	31.0727	0.052761	31.0667	0.0426557	31.2529	0.158328
31.071	0.0590889	31.068	0.0852816	31.074	0.0927662	31.075	0.0932263	31.073	0.0528258	31.067	0.0426134	31.2542	0.15952
31.0714	0.0591128	31.0684	0.0853913	31.0744	0.0929117	31.0754	0.0933961	31.0734	0.0528906	31.0674	0.0425716	31.2554	0.160725
31.0717	0.0591369	31.0687	0.0855026	31.0747	0.0930566	31.0757	0.0935654	31.0737	0.0529555	31.0677	0.0425304	31.2567	0.161942
31.072	0.0591612	31.069	0.0856156	31.075	0.0932009	31.076	0.0937343	31.074	0.0530205	31.068	0.0424897	31.258	0.163173
31.0723	0.0591858	31.0693	0.0857301	31.0753	0.0933446	31.0763	0.0939028	31.0743	0.0530855	31.0683	0.0424496	31.2592	0.164418
31.0727	0.0592107	31.0697	0.0858463	31.0757	0.0934876	31.0767	0.0940709	31.0747	0.0531507	31.0687	0.0424101	31.2605	0.165676
31.073	0.0592358	31.07	0.0859641	31.076	0.09363	31.077	0.0942385	31.075	0.0532159	31.069	0.0423711	31.2618	0.166949
31.0733	0.0592611	31.0703	0.0860835	31.0763	0.0937718	31.0773	0.0944057	31.0753	0.0532812	31.0693	0.0423328	31.263	0.168236
31.0737	0.0592867	31.0707	0.0862046	31.0767	0.093913	31.0777	0.0945725	31.0757	0.0533466	31.0697	0.0422949	31.2643	0.169538
31.074	0.0593126	31.071	0.0863272	31.077	0.0940536	31.078	0.0947388	31.076	0.053412	31.07	0.0422577	31.2656	0.170855
31.0743	0.0593387	31.0713	0.0864515	31.0773	0.0941935	31.0783	0.0949047	31.0763	0.0534775	31.0703	0.042221	31.2668	0.172187
31.0747	0.0593651	31.0717	0.0865774	31.0777	0.0943328	31.0787	0.0950702	31.0767	0.0535431	31.0707	0.0421849	31.2681	0.173535
31.075	0.0593917	31.072	0.0867049	31.078	0.0944715	31.079	0.0952352	31.077	0.0536088	31.071	0.0421493	31.2694	0.174899
31.0753	0.0594186	31.0723	0.086834	31.0783	0.0946095	31.0793	0.0953999	31.0773	0.0536746	31.0713	0.0421144	31.2706	0.176279
31.0756	0.0594457	31.0726	0.0869648	31.0786	0.094747	31.0796	0.0955641	31.0776	0.0537404	31.0716	0.0420799	31.2719	0.177676
31.076	0.0594731	31.073	0.0870972	31.079	0.0948838	31.08	0.0957278	31.078	0.0538064	31.072	0.0420461	31.2732	0.179089
31.0763	0.0595007	31.0733	0.0872311	31.0793	0.09502	31.0803	0.0958912	31.0783	0.0538723	31.0723	0.0420128	31.2744	0.180519
31.0766	0.0595286	31.0736	0.0873668	31.0796	0.0951555	31.0806	0.0960541	31.0786	0.0539384	31.0726	0.0419801	31.2757	0.181967
31.077	0.0595567	31.074	0.087504	31.08	0.0952905	31.081	0.0962166	31.079	0.0540046	31.073	0.0419479	31.277	0.183432
31.0773	0.0595851	31.0743	0.0876428	31.0803	0.0954248	31.0813	0.0963787	31.0793	0.0540708	31.0733	0.0419164	31.2782	0.184915
31.0776	0.0596138	31.0746	0.0877833	31.0806	0.0955585	31.0816	0.0965403	31.0796	0.0541371	31.0736	0.0418853	31.2795	0.186416
31.078	0.0596427	31.075	0.0879254	31.081	0.0956916	31.082	0.0967015	31.08	0.0542035	31.074	0.0418549	31.2808	0.187935
31.0783	0.0596718	31.0753	0.0880691	31.0813	0.0958241	31.0823	0.0968623	31.0803	0.05427	31.0743	0.041825	31.282	0.189472
31.0786	0.0597012	31.0756	0.0882144	31.0816	0.0959559	31.0826	0.0970226	31.0806	0.0543365	31.0746	0.0417957	31.2833	0.191028
31.0789	0.0597308	31.0759	0.0883613	31.0819	0.0960871	31.0829	0.0971825	31.0809	0.0544031	31.0749	0.041767	31.2846	0.192603
31.0793	0.0597607	31.0763	0.0885099	31.0823	0.0962177	31.0833	0.097342	31.0813	0.0544698	31.0753	0.0417388	31.2858	0.194197
31.0796	0.0597909	31.0766	0.08866	31.0826	0.0963477	31.0836	0.0975011	31.0816	0.0545366	31.0756	0.0417112	31.2871	0.19581
31.0799	0.0598213	31.0769	0.0888118	31.0829	0.096477	31.0839	0.0976597	31.0819	0.0546034	31.0759	0.0416841	31.2884	0.197443
31.0803	0.059852	31.0773	0.0889652	31.0833	0.0966057	31.0843	0.0978179	31.0823	0.0546704	31.0763	0.0416576	31.2896	0.199095
31.0806	0.0598829	31.0776	0.0891203	31.0836	0.0967338	31.0846	0.0979757	31.0826	0.0547374	31.0766	0.0416317	31.2909	0.200767
31.0809	0.059914	31.0779	0.0892769	31.0839	0.0968613	31.0849	0.0981331	31.0829	0.0548045	31.0769	0.0416064	31.2922	0.202459
31.0813	0.0599454	31.0783	0.0894352	31.0843	0.0969882	31.0853	0.09829	31.0833	0.0548716	31.0773	0.0415816	31.2934	0.204172
31.0816	0.0599771	31.0786	0.0895951	31.0846	0.0971144	31.0856	0.0984465	31.0836	0.0549389	31.0776	0.0415574	31.2947	0.205905
31.0819	0.060009	31.0789	0.0897566	31.0849	0.09724	31.0859	0.0986026	31.0839	0.0550062	31.0779	0.0415338	31.296	0.207658
31.0822	0.0600412	31.0792	0.0899197	31.0852	0.097365	31.0862	0.0987582	31.0842	0.0550736	31.0782	0.0415107	31.2972	0.209432
31.0826	0.0600736	31.0796	0.0900845	31.0856	0.0974894	31.0866	0.0989134	31.0846	0.0551411	31.0786	0.0414882	31.2985	0.211227
31.0829	0.0601063	31.0799	0.0902508	31.0859	0.0976131	31.0869	0.0990682	31.0849	0.0552086	31.0789	0.0414662	31.2998	0.213043
31.0832	0.0601392	31.0802	0.0904188	31.0862	0.0977362	31.0872	0.0992226	31.0852	0.0552762	31.0792	0.0414449	31.301	0.21488
31.0836	0.0601724	31.0806	0.0905884	31.0866	0.0978587	31.0876	0.0993765	31.0856	0.0553439	31.0796	0.041424	31.3023	0.216739
31.0839	0.0602058	31.0809	0.0907596	31.0869	0.0979806	31.0879	0.09953	31.0859	0.0554117	31.0799	0.0414038	31.3036	0.218619
31.0842	0.0602395	31.0812	0.0909324	31.0872	0.0981019	31.0882	0.0996831	31.0862	0.0554796	31.0802	0.0413841	31.3048	0.22052
31.0846	0.0602735	31.0816	0.0911069	31.0876	0.0982225	31.0886	0.0998357	31.0866	0.0555475	31.0806	0.041365	31.3061	0.222443
31.0849	0.0603077	31.0819	0.091283	31.0879	0.0983425	31.0889	0.0999879	31.0869	0.0556156	31.0809	0.0413465	31.3074	0.224388
31.0852	0.0603421	31.0822	0.0914607	31.0882	0.0984619	31.0892	0.10014	31.0872	0.0556837	31.0812	0.0413285	31.3086	0.226356
31.0855	0.0603768	31.0825	0.09164	31.0885	0.0985807	31.0895	0.100291	31.0875	0.0557518	31.0815	0.0413111	31.3099	0.228345
31.0859	0.0604117	31.0829	0.0918209	31.0889	0.0986988	31.0899	0.100442	31.0879	0.0558201	31.0819	0.0412943	31.3112	0.230356
31.0862	0.0604469	31.0832	0.0920035	31.0892	0.0988163	31.0902	0.100593	31.0882	0.0558884	31.0822	0.041278	31.3124	0.232389
31.0865	0.0604824	31.0835	0.0921876	31.0895	0.0989332	31.0905	0.100743	31.0885	0.0559568	31.0825	0.0412623	31.3137	0.234445
31.0869	0.0605181	31.0839	0.0923734	31.0899	0.0990495	31.0909	0.100892	31.0889	0.0560253	31.0829	0.0412472	31.315	0.236523
31.0872	0.060554	31.0842	0.0925608	31.0902	0.0991651	31.0912	0.101041	31.0892	0.0560939	31.0832	0.0412326	31.3162	0.238624
31.0875	0.0605903	31.0845	0.0927498	31.0905	0.0992802	31.0915	0.10119	31.0895	0.0561625	31.0835	0.0412186	31.3175	0.240748
31.0879	0.0606267	31.0849	0.0929405	31.0909	0.0993946	31.0919	0.101339	31.0899	0.0562312	31.0839	0.0412051	31.3188	0.242894
31.0882	0.0606634	31.0852	0.0931327	31.0912	0.0995084	31.0922	0.101487	31.0902	0.0563	31.0842	0.0411923	31.32	0.245063
31.0885	0.0607004	31.0855	0.0933266	31.0915	0.0996215	31.0925	0.101634	31.0905	0.0563689	31.0845	0.04118	31.3213	0.247255
31.0888	0.0607376	31.0858	0.0935221	31.0918	0.0997341	31.0928	0.101781	31.0908	0.0564379	31.0848	0.0411682	31.3226	0.249469
31.0892	0.0607751	31.0862	0.0937192	31.0922	0.099846	31.0932	0.101928	31.0912	0.0565069	31.0852	0.0411571	31.3238	0.251707
31.0895	0.0608128	31.0865	0.093918	31.0925	0.0999573	31.0935	0.102074	31.0915	0.056576	31.0855	0.0411465	31.3251	0.253967
31.0898	0.0608508	31.0868	0.0941183	31.0928	0.100068	31.0938	0.10222	31.0918	0.0566452	31.0858	0.0411364	31.3264	0.256251
31.0902	0.060889	31.0872	0.0943203	31.0932	0.100178	31.0942	0.102365	31.0922	0.0567145	31.0862	0.041127	31.3276	0.258557
31.0905	0.0609275	31.0875	0.0945239	31.0935	0.100287	31.0945	0.10251	31.0925	0.0567838	31.0865	0.0411181	31.3289	0.260887
31.0908	0.0609662	31.0878	0.0947291	31.0938	0.100396	31.0948	0.102655	31.0928	0.0568532	31.0868	0.0411097	31.3302	0.26324
31.0912	0.0610052	31.0882	0.0949359	31.0942	0.100504	31.0952	0.102799	31.0932	0.0569227	31.0872	0.041102	31.3314	0.265616
31.0915	0.0610444	31.0885	0.0951444	31.0945	0.100612	31.0955	0.102942	31.0935	0.0569923	31.0875	0.0410948	31.3327	0.268015
31.0918	0.0610839	31.0888	0.0953544	31.0948	0.100719	31.0958	0.103086	31.0938	0.0570619	31.0878	0.0410881	31.334	0.270437
31.0921	0.0611236	31.0891	0.0955661	31.0951	0.100825	31.0961	0.103228	31.0941	0.0571317	31.0881	0.0410821	31.3353	0.272883
31.0925	0.0611636	31.0895	0.0957794	31.0955	0.100931	31.0965	0.103371	31.0945	0.0572015	31.0885	0.0410766	31.3365	0.275352
31.0928	0.0612039	31.0898	0.0959944	31.0958	0.101036	31.0968	0.103513	31.0948	0.0572714	31.0888	0.0410716	31.3378	0.277844
31.0931	0.0612444	31.0901	0.0962109	31.0961	0.10114	31.0971	0.103654	31.0951	0.0573413	31.0891	0.0410673	31.3391	0.280359
31.0935	0.0612851	31.0905	0.0964291	31.0965	0.101244	31.0975	0.103795	31.0955	0.0574114	31.0895	0.0410635	31.3403	0.282897
31.0938	0.0613261	31.0908	0.0966488	31.0968	0.101347	31.0978	0.103936	31.0958	0.0574815	31.0898	0.0410603	31.3416	0.285458
31.0941	0.0613674	31.0911	0.0968702	31.0971	0.10145	31.0981	0.104076	31.0961	0.0575517	31.0901	0.0410576	31.3429	0.288043
31.0945	0.0614089	31.0915	0.0970932	31.0975	0.101552	31.0985	0.104216	31.0965	0.057622	31.0905	0.0410555	31.3441	0.29065
31.0948	0.0614506	31.0918	0.0973179	31.0978	0.101653	31.0988	0.104355	31.0968	0.0576923	31.0908	0.041054	31.3454	0.293281
31.0951	0.0614927	31.0921	0.0975441	31.0981	0.101754	31.0991	0.104494	31.0971	0.0577628	31.0911	0.041053	31.3467	0.295934
31.0955	0.0615349	31.0925	0.097772	31.0985	0.101854	31.0995	0.104633	31.0975	0.0578333	31.0915	0.0410526	31.3479	0.298611
31.0958	0.0615774	31.0928	0.0980015	31.0988	0.101954	31.0998	0.104771	31.0978	0.0579039	31.0918	0.0410528	31.3492	0.30131
31.0961	0.0616202	31.0931	0.0982326	31.0991	0.102052	31.1001	0.104909	31.0981	0.0579745	31.0921	0.0410535	31.3505	0.304033
31.0964	0.0616632	31.0934	0.0984653	31.0994	0.102151	31.1004	0.105046	31.0984	0.0580453	31.0924	0.0410548	31.3517	0.306778
31.0968	0.0617065	31.0938	0.0986997	31.0998	0.102248	31.1008	0.105183	31.0988	0.0581161	31.0928	0.0410567	31.353	0.309546
31.0971	0.06175	31.0941	0.0989357	31.1001	0.102345	31.1011	0.105319	31.0991	0.058187	31.0931	0.0410591	31.3543	0.312336
31.0974	0.0617938	31.0944	0.0991732	31.1004	0.102442	31.1014	0.105455	31.0994	0.058258	31.0934	0.0410622	31.3555	0.315149
31.0978	0.0618378	31.0948	0.0994124	31.1008	0.102537	31.1018	0.105591	31.0998	0.058329	31.0938	0.0410657	31.3568	0.317985
31.0981	0.0618821	31.0951	0.0996533	31.1011	0.102632	31.1021	0.105726	31.1001	0.0584002	31.0941	0.0410699	31.3581	0.320843
31.0984	0.0619266	31.0954	0.0998957	31.1014	0.102727	31.1024	0.10586	31.1004	0.0584714	31.0944	0.0410746	31.3593	0.323723
31.0988	0.0619714	31.0958	0.10014	31.1018	0.102821	31.1028	0.105995	31.1008	0.0585427	31.0948	0.0410799	31.3606	0.326626
31.0991	0.0620165	31.0961	0.100385	31.1021	0.102914	31.1031	0.106128	31.1011	0.058614	31.0951	0.0410857	31.3619	0.329551
31.0994	0.0620617	31.0964	0.100633	31.1024	0.103007	31.1034	0.106262	31.1014	0.0586855	31.0954	0.0410921	31.3631	0.332498
31.0997	0.0621073	31.0967	0.100882	31.1027	0.103099	31.1037	0.106395	31.1017	0.058757	31.0957	0.0410991	31.3644	0.335466
31.1001	0.0621531	31.0971	0.101132	31.1031	0.10319	31.1041	0.106527	31.1021	0.0588286	31.0961	0.0411066	31.3657	0.338457
31.1004	0.0621991	31.0974	0.101384	31.1034	0.103281	31.1044	0.106659	31.1024	0.0589003	31.0964	0.0411147	31.3669	0.341469
31.1007	0.0622454	31.0977	0.101638	31.1037	0.103371	31.1047	0.106791	31.1027	0.058972	31.0967	0.0411234	31.3682	0.344502
31.1011	0.062292	31.0981	0.101894	31.1041	0.10346	31.1051	0.106922	31.1031	0.0590439	31.0971	0.0411327	31.3695	0.347557
31.1014	0.0623388	31.0984	0.102151	31.1044	0.103549	31.1054	0.107053	31.1034	0.0591158	31.0974	0.0411425	31.3707	0.350634
31.1017	0.0623858	31.0987	0.102409	31.1047	0.103638	31.1057	0.107184	31.1037	0.0591878	31.0977	0.0411529	31.372	0.353731
31.1021	0.0624331	31.0991	0.102669	31.1051	0.103725	31.1061	0.107314	31.1041	0.0592598	31.0981	0.0411638	31.3733	0.356849
31.1024	0.0624807	31.0994	0.102931	31.1054	0.103812	31.1064	0.107443	31.1044	0.059332	31.0984	0.0411753	31.3745	0.359989
31.1027	0.0625285	31.0997	0.103195	31.1057	0.103899	31.1067	0.107572	31.1047	0.0594042	31.0987	0.0411874	31.3758	0.363149
31.103	0.0625766	31.1	0.10346	31.106	0.103984	31.107	0.107701	31.105	0.0594765	31.099	0.0412	31.3771	0.366332
31.1034	0.0626249	31.1004	0.103727	31.1064	0.10407	31.1074	0.107829	31.1054	0.0595489	31.0994	0.0412133	31.3783	0.369543
31.1037	0.0626735	31.1007	0.103995	31.1067	0.104154	31.1077	0.107957	31.1057	0.0596213	31.0997	0.041227	31.3796	0.372779
31.104	0.0627223	31.101	0.104265	31.107	0.104238	31.108	0.108084	31.106	0.0596939	31.1	0.0412414	31.3809	0.376042
31.1044	0.0627003	31.1014	0.104349	31.1074	0.104193	31.1084	0.108272	31.1064	0.0598321	31.1004	0.0411915	31.3821	0.379332
31.1047	0.0626816	31.1017	0.104435	31.1077	0.104141	31.1087	0.108455	31.1067	0.0599692	31.1007	0.0411365	31.3834	0.382648
31.105	0.0626664	31.102	0.104521	31.108	0.104083	31.109	0.108634	31.107	0.060105	31.101	0.0410764	31.3847	0.385991
31.1054	0.0626546	31.1024	0.104609	31.1084	0.104017	31.1094	0.108808	31.1074	0.0602395	31.1014	0.0410112	31.3859	0.38936
31.1057	0.0626461	31.1027	0.104698	31.1087	0.103946	31.1097	0.108978	31.1077	0.0603725	31.1017	0.0409409	31.3872	0.392755
31.106	0.0626408	31.103	0.104788	31.109	0.103868	31.11	0.109143	31.108	0.060504	31.102	0.0408664	31.3885	0.396177
31.1063	0.0626366	31.1033	0.104882	31.1093	0.103785	31.1103	0.109304	31.1083	0.060633	31.1023	0.0407928	31.3897	0.399626
31.1067	0.0626335	31.1037	0.104979	31.1097	0.103699	31.1107	0.109459	31.1087	0.0607595	31.1027	0.0407201	31.391	0.403101
31.107	0.0626316	31.104	0.10508	31.11	0.103608	31.111	0.109611	31.109	0.0608833	31.103	0.0406481	31.3923	0.406603
31.1073	0.062631	31.1043	0.105184	31.1103	0.103513	31.1113	0.109757	31.1093	0.0610045	31.1033	0.0405768	31.3935	0.41013
31.1077	0.0626316	31.1047	0.105292	31.1107	0.103413	31.1117	0.109899	31.1097	0.0611231	31.1037	0.0405061	31.3948	0.413685
31.108	0.0626335	31.105	0.105404	31.111	0.103309	31.112	0.110036	31.11	0.0612389	31.104	0.040436	31.3961	0.417311
31.1083	0.0626368	31.1053	0.10552	31.1113	0.103201	31.1123	0.110167	31.1103	0.061352	31.1043	0.0403663	31.3973	0.421014
31.1087	0.0626415	31.1057	0.105639	31.1117	0.103088	31.1127	0.110294	31.1107	0.0614623	31.1047	0.0402971	31.3986	0.424791
31.109	0.0626475	31.106	0.105763	31.112	0.102971	31.113	0.110416	31.111	0.0615697	31.105	0.0402281	31.3999	0.42864
31.1093	0.0626551	31.1063	0.105891	31.1123	0.10285	31.1133	0.110533	31.1113	0.0616742	31.1053	0.0401595	31.4011	0.43256
31.1096	0.0626642	31.1066	0.106023	31.1126	0.102724	31.1136	0.110644	31.1116	0.0617758	31.1056	0.040091	31.4024	0.43655
31.11	0.0626747	31.107	0.10616	31.113	0.102594	31.114	0.11075	31.112	0.0618745	31.106	0.0400227	31.4037	0.440606
31.1103	0.0626869	31.1073	0.106301	31.1133	0.10246	31.1143	0.110851	31.1123	0.0619701	31.1063	0.0399544	31.4049	0.444729
31.1106	0.0627007	31.1076	0.106446	31.1136	0.102321	31.1146	0.110946	31.1126	0.0620626	31.1066	0.0398861	31.4062	0.448915
31.111	0.0627162	31.108	0.106597	31.114	0.102178	31.115	0.111036	31.113	0.0621521	31.107	0.0398177	31.4075	0.453164
31.1113	0.0627333	31.1083	0.106752	31.1143	0.102031	31.1153	0.11112	31.1133	0.0622384	31.1073	0.0397491	31.4087	0.457473
31.1116	0.0627521	31.1086	0.106911	31.1146	0.101879	31.1156	0.111199	31.1136	0.0623215	31.1076	0.0396803	31.41	0.461841
31.112	0.0627728	31.109	0.107076	31.115	0.101723	31.116	0.111272	31.114	0.0624014	31.108	0.0396112	31.4113	0.466267
31.1123	0.0627952	31.1093	0.107246	31.1153	0.101563	31.1163	0.111339	31.1143	0.0624779	31.1083	0.0395417	31.4125	0.470748
31.1126	0.0628195	31.1096	0.107421	31.1156	0.101398	31.1166	0.1114	31.1146	0.0625512	31.1086	0.0394717	31.4138	0.475283
31.1129	0.0628457	31.1099	0.107601	31.1159	0.101229	31.1169	0.111456	31.1149	0.0626211	31.1089	0.0394012	31.4151	0.47987
31.1133	0.0628737	31.1103	0.107787	31.1163	0.101056	31.1173	0.111505	31.1153	0.0626875	31.1093	0.0393301	31.4163	0.484508
31.1136	0.0629038	31.1106	0.107978	31.1166	0.100878	31.1176	0.111548	31.1156	0.0627505	31.1096	0.0392584	31.4176	0.489195
31.1139	0.0629358	31.1109	0.108174	31.1169	0.100696	31.1179	0.111586	31.1159	0.06281	31.1099	0.0391859	31.4189	0.49393
31.1143	0.0629698	31.1113	0.108376	31.1173	0.100509	31.1183	0.111617	31.1163	0.0628659	31.1103	0.0391125	31.4201	0.49871
31.1146	0.0630032	31.1116	0.10858	31.1176	0.100323	31.1186	0.111646	31.1166	0.0629204	31.1106	0.0390413	31.4214	0.503534
31.1149	0.0630347	31.1119	0.108784	31.1179	0.100139	31.1189	0.111676	31.1169	0.0629744	31.1109	0.0389735	31.4227	0.508401
31.1153	0.0630642	31.1123	0.108987	31.1183	0.0999571	31.1193	0.111705	31.1173	0.063028	31.1113	0.0389091	31.4239	0.513309
31.1156	0.0630918	31.1126	0.109191	31.1186	0.0997776	31.1196	0.111735	31.1176	0.063081	31.1116	0.038848	31.4252	0.518257
31.1159	0.0631175	31.1129	0.109395	31.1189	0.0996006	31.1199	0.111766	31.1179	0.0631335	31.1119	0.0387903	31.4265	0.523242
31.1162	0.0631421	31.1132	0.109603	31.1192	0.099424	31.1202	0.111797	31.1182	0.0631859	31.1122	0.0387365	31.4277	0.528263
31.1166	0.0631658	31.1136	0.109815	31.1196	0.0992475	31.1206	0.111831	31.1186	0.0632383	31.1126	0.0386866	31.429	0.533319
31.1169	0.0631885	31.1139	0.110033	31.1199	0.0990713	31.1209	0.111866	31.1189	0.0632905	31.1129	0.0386407	31.4303	0.538409
31.1172	0.0632102	31.1142	0.110255	31.1202	0.0988954	31.1212	0.111903	31.1192	0.0633426	31.1132	0.0385988	31.4315	0.54353
31.1176	0.0632308	31.1146	0.110482	31.1206	0.0987201	31.1216	0.111941	31.1196	0.0633946	31.1136	0.0385609	31.4328	0.54868
31.1179	0.0632503	31.1149	0.110713	31.1209	0.0985456	31.1219	0.111981	31.1199	0.0634465	31.1139	0.0385268	31.4341	0.55386
31.1182	0.0632687	31.1152	0.110948	31.1212	0.0983718	31.1222	0.112023	31.1202	0.0634984	31.1142	0.0384967	31.4354	0.559066
31.1186	0.0632858	31.1156	0.111188	31.1216	0.0981991	31.1226	0.112067	31.1206	0.0635501	31.1146	0.0384705	31.4366	0.564298
31.1189	0.0633016	31.1159	0.111433	31.1219	0.0980275	31.1229	0.112112	31.1209	0.0636017	31.1149	0.0384482	31.4379	0.569554
31.1192	0.0633162	31.1162	0.111681	31.1222	0.0978571	31.1232	0.112159	31.1212	0.0636532	31.1152	0.0384297	31.4392	0.574833
31.1195	0.0633294	31.1165	0.111933	31.1225	0.0976883	31.1235	0.112208	31.1215	0.0637046	31.1155	0.0384152	31.4404	0.580132
31.1199	0.0633411	31.1169	0.11219	31.1229	0.097521	31.1239	0.112259	31.1219	0.0637559	31.1159	0.0384045	31.4417	0.585451
31.1202	0.0633514	31.1172	0.11245	31.1232	0.0973554	31.1242	0.112311	31.1222	0.0638071	31.1162	0.0383976	31.443	0.590788
31.1205	0.0633602	31.1175	0.112715	31.1235	0.0971917	31.1245	0.112366	31.1225	0.0638582	31.1165	0.0383946	31.4442	0.596141
31.1209	0.0633674	31.1179	0.112983	31.1239	0.09703	31.1249	0.112422	31.1229	0.0639092	31.1169	0.0383955	31.4455	0.60151
31.1212	0.063373	31.1182	0.113254	31.1242	0.0968706	31.1252	0.11248	31.1232	0.06396	31.1172	0.0384001	31.4468	0.606892
31.1215	0.063377	31.1185	0.113529	31.1245	0.0967134	31.1255	0.11254	31.1235	0.0640107	31.1175	0.0384086	31.448	0.612286
31.1219	0.0633792	31.1189	0.113808	31.1249	0.0965587	31.1259	0.112602	31.1239	0.0640613	31.1179	0.0384209	31.4493	0.617691
31.1222	0.0633797	31.1192	0.11409	31.1252	0.0964066	31.1262	0.112665	31.1242	0.0641118	31.1182	0.0384369	31.4506	0.623106
31.1225	0.0633783	31.1195	0.114376	31.1255	0.0962573	31.1265	0.112731	31.1245	0.0641622	31.1185	0.0384568	31.4518	0.628528
31.1228	0.0633751	31.1198	0.114664	31.1258	0.0961109	31.1268	0.112799	31.1248	0.0642125	31.1188	0.0384804	31.4531	0.633956
31.1232	0.0633699	31.1202	0.114956	31.1262	0.0959675	31.1272	0.112868	31.1252	0.0642626	31.1192	0.0385077	31.4544	0.63939
31.1235	0.0633628	31.1205	0.115251	31.1265	0.0958274	31.1275	0.11294	31.1255	0.0643126	31.1195	0.0385389	31.4556	0.644828
31.1238	0.0633536	31.1208	0.115549	31.1268	0.0956906	31.1278	0.113013	31.1258	0.0643624	31.1198	0.0385737	31.4569	0.650267
31.1242	0.0633424	31.1212	0.11585	31.1272	0.0955573	31.1282	0.113089	31.1262	0.0644122	31.1202	0.0386124	31.4582	0.655708
31.1245	0.0633303	31.1215	0.116155	31.1275	0.0954259	31.1285	0.113166	31.1265	0.0644616	31.1205	0.0386551	31.4594	0.661148
31.1248	0.0633192	31.1218	0.116466	31.1278	0.0952939	31.1288	0.113244	31.1268	0.0645106	31.1208	0.0387026	31.4607	0.666586
31.1252	0.063309	31.1222	0.116783	31.1282	0.0951615	31.1292	0.113324	31.1272	0.064559	31.1212	0.0387548	31.462	0.67202
31.1255	0.0632997	31.1225	0.117106	31.1285	0.0950287	31.1295	0.113404	31.1275	0.064607	31.1215	0.0388118	31.4632	0.677451
31.1258	0.0632914	31.1228	0.117436	31.1288	0.0948956	31.1298	0.113485	31.1278	0.0646544	31.1218	0.0388735	31.4645	0.682875
31.1262	0.0632874	31.1232	0.117771	31.1292	0.094765	31.1302	0.113566	31.1282	0.0647004	31.1222	0.0389376	31.4658	0.688292
31.1265	0.0632906	31.1235	0.118112	31.1295	0.094639	31.1305	0.113644	31.1285	0.0647443	31.1225	0.0390024	31.467	0.6937
31.1268	0.0633006	31.1238	0.11846	31.1298	0.0945177	31.1308	0.113721	31.1288	0.0647862	31.1228	0.0390679	31.4683	0.699098
31.1271	0.0633175	31.1241	0.118814	31.1301	0.0944011	31.1311	0.113795	31.1291	0.064826	31.1231	0.0391341	31.4696	0.704485
31.1275	0.0633412	31.1245	0.119175	31.1305	0.094289	31.1315	0.113867	31.1295	0.0648637	31.1235	0.0392013	31.4708	0.70986
31.1278	0.0633715	31.1248	0.119541	31.1308	0.0941816	31.1318	0.113937	31.1298	0.0648994	31.1238	0.0392693	31.4721	0.71522
31.1281	0.0634084	31.1251	0.119913	31.1311	0.0940789	31.1321	0.114005	31.1301	0.0649331	31.1241	0.0393384	31.4734	0.720566
31.1285	0.0634517	31.1255	0.120292	31.1315	0.0939807	31.1325	0.114071	31.1305	0.0649649	31.1245	0.0394086	31.4746	0.725895
31.1288	0.0635013	31.1258	0.120676	31.1318	0.0938872	31.1328	0.114136	31.1308	0.0649946	31.1248	0.03948	31.4759	0.731206
31.1291	0.0635571	31.1261	0.121067	31.1321	0.0937983	31.1331	0.114199	31.1311	0.0650224	31.1251	0.0395526	31.4772	0.736498
31.1295	0.0636191	31.1265	0.121464	31.1325	0.093714	31.1335	0.11426	31.1315	0.0650483	31.1255	0.0396266	31.4784	0.741769
31.1298	0.0636871	31.1268	0.121866	31.1328	0.0936343	31.1338	0.114319	31.1318	0.0650722	31.1258	0.0397019	31.4797	0.74702
31.1301	0.0637611	31.1271	0.122274	31.1331	0.0935591	31.1341	0.114377	31.1321	0.0650942	31.1261	0.0397788	31.481	0.752247
31.1304	0.0638408	31.1274	0.122689	31.1334	0.0934886	31.1344	0.114434	31.1324	0.0651144	31.1264	0.0398572	31.4822	0.75745
31.1308	0.0639263	31.1278	0.123109	31.1338	0.0934226	31.1348	0.114489	31.1328	0.0651327	31.1268	0.0399373	31.4835	0.762628
31.1311	0.0640174	31.1281	0.123535	31.1341	0.0933613	31.1351	0.114542	31.1331	0.0651491	31.1271	0.0400191	31.4848	0.76778
31.1314	0.0641141	31.1284	0.123966	31.1344	0.0933044	31.1354	0.114594	31.1334	0.0651637	31.1274	0.0401028	31.486	0.772904
31.1318	0.0642161	31.1288	0.124404	31.1348	0.0932522	31.1358	0.114645	31.1338	0.0651765	31.1278	0.0401883	31.4873	0.777998
31.1321	0.0643235	31.1291	0.124847	31.1351	0.0932045	31.1361	0.114695	31.1341	0.0651875	31.1281	0.0402757	31.4886	0.783063
31.1324	0.064436	31.1294	0.125295	31.1354	0.0931613	31.1364	0.114743	31.1344	0.0651968	31.1284	0.0403653	31.4898	0.788096
31.1328	0.0645537	31.1298	0.12575	31.1358	0.0931227	31.1368	0.114791	31.1348	0.0652042	31.1288	0.0404569	31.4911	0.793097
31.1331	0.0646764	31.1301	0.12621	31.1361	0.0930887	31.1371	0.114837	31.1351	0.0652099	31.1291	0.0405507	31.4924	0.798064
31.1334	0.0648041	31.1304	0.126675	31.1364	0.0930591	31.1374	0.114883	31.1354	0.0652139	31.1294	0.0406468	31.4936	0.802996
31.1337	0.0649366	31.1307	0.127146	31.1367	0.0930341	31.1377	0.114927	31.1357	0.0652161	31.1297	0.0407453	31.4949	0.807892
31.1341	0.0650737	31.1311	0.127623	31.1371	0.0930136	31.1381	0.11497	31.1361	0.0652166	31.1301	0.0408462	31.4962	0.812751
31.1344	0.0652159	31.1314	0.128105	31.1374	0.0929975	31.1384	0.115013	31.1364	0.0652156	31.1304	0.0409492	31.4974	0.817571
31.1347	0.0653651	31.1317	0.128598	31.1377	0.0929846	31.1387	0.115054	31.1367	0.0652136	31.1307	0.0410511	31.4987	0.822352
31.1351	0.0655215	31.1321	0.1291	31.1381	0.0929748	31.1391	0.115093	31.1371	0.0652107	31.1311	0.0411519	31.5	0.827092
31.1354	0.0656849	31.1324	0.129613	31.1384	0.0929681	31.1394	0.115131	31.1374	0.0652068	31.1314	0.0412517	31.5012	0.831791
31.1357	0.0658553	31.1327	0.130136	31.1387	0.0929645	31.1397	0.115167	31.1377	0.0652021	31.1317	0.0413505	31.5025	0.836446
31.1361	0.0660306	31.1331	0.130668	31.1391	0.0929633	31.1401	0.115202	31.1381	0.0651963	31.1321	0.0414501	31.5038	0.841058
31.1364	0.0662052	31.1334	0.131207	31.1394	0.0929628	31.1404	0.115235	31.1384	0.0651888	31.1324	0.0415555	31.505	0.845624
31.1367	0.0663792	31.1337	0.131754	31.1397	0.092963	31.1407	0.115268	31.1387	0.0651796	31.1327	0.0416666	31.5063	0.850144
31.137	0.0665527	31.134	0.132309	31.14	0.0929638	31.141	0.1153	31.139	0.0651687	31.133	0.0417832	31.5076	0.854617
31.1374	0.0667257	31.1344	0.132871	31.1404	0.0929653	31.1414	0.115332	31.1394	0.0651562	31.1334	0.0419053	31.5088	0.859041
31.1377	0.0668983	31.1347	0.133441	31.1407	0.0929675	31.1417	0.115362	31.1397	0.0651421	31.1337	0.0420329	31.5101	0.863416
31.138	0.0670706	31.135	0.134019	31.141	0.0929704	31.142	0.115392	31.14	0.0651265	31.134	0.0421657	31.5114	0.86774
31.1384	0.0672427	31.1354	0.134605	31.1414	0.092974	31.1424	0.115421	31.1404	0.0651094	31.1344	0.0423037	31.5126	0.872013
31.1387	0.0674146	31.1357	0.135199	31.1417	0.0929784	31.1427	0.115449	31.1407	0.0650908	31.1347	0.0424468	31.5139	0.876233
31.139	0.0675865	31.136	0.135801	31.142	0.0929834	31.143	0.115477	31.141	0.0650709	31.135	0.042595	31.5152	0.8804
31.1394	0.0677583	31.1364	0.136412	31.1424	0.0929893	31.1434	0.115504	31.1414	0.0650496	31.1354	0.042748	31.5164	0.884511
31.1397	0.0679302	31.1367	0.137031	31.1427	0.0929959	31.1437	0.115531	31.1417	0.0650269	31.1357	0.0429059	31.5177	0.888567
31.14	0.0681022	31.137	0.137658	31.143	0.0930032	31.144	0.115557	31.142	0.065003	31.136	0.0430685	31.519	0.892566
31.1403	0.0682745	31.1373	0.138293	31.1433	0.0930114	31.1443	0.115583	31.1423	0.0649779	31.1363	0.0432357	31.5202	0.896507
31.1407	0.068447	31.1377	0.138938	31.1437	0.0930203	31.1447	0.115608	31.1427	0.0649515	31.1367	0.0434074	31.5215	0.900389
31.141	0.0686199	31.138	0.139591	31.144	0.0930301	31.145	0.115632	31.143	0.064924	31.137	0.0435836	31.5228	0.904212
31.1413	0.0687933	31.1383	0.140252	31.1443	0.0930406	31.1453	0.115657	31.1433	0.0648954	31.1373	0.0437641	31.524	0.907974
31.1417	0.0689671	31.1387	0.140923	31.1447	0.093052	31.1457	0.11568	31.1437	0.0648657	31.1377	0.0439489	31.5253	0.911673
31.142	0.0691416	31.139	0.141603	31.145	0.0930642	31.146	0.115704	31.144	0.0648349	31.138	0.0441378	31.5266	0.915311
31.1423	0.0693167	31.1393	0.142292	31.1453	0.0930773	31.1463	0.115727	31.1443	0.0648032	31.1383	0.0443308	31.5278	0.918884
31.1427	0.0694926	31.1397	0.14299	31.1457	0.0930912	31.1467	0.11575	31.1447	0.0647705	31.1387	0.0445277	31.5291	0.922393
31.143	0.0696693	31.14	0.143697	31.146	0.0931059	31.147	0.115772	31.145	0.0647369	31.139	0.0447285	31.5304	0.925835
31.1433	0.0698469	31.1403	0.144414	31.1463	0.0931215	31.1473	0.115795	31.1453	0.0647024	31.1393	0.0449331	31.5316	0.929212
31.1436	0.0700254	31.1406	0.14514	31.1466	0.093138	31.1476	0.115817	31.1456	0.0646671	31.1396	0.0451414	31.5329	0.932521
31.144	0.070205	31.141	0.145875	31.147	0.0931554	31.148	0.115839	31.146	0.0646311	31.14	0.0453532	31.5342	0.935761
31.1443	0.0703858	31.1413	0.146621	31.1473	0.0931736	31.1483	0.11586	31.1463	0.0645942	31.1403	0.0455686	31.5355	0.938932
31.1446	0.070564	31.1416	0.147369	31.1476	0.0931939	31.1486	0.115881	31.1466	0.064557	31.1406	0.0457881	31.5367	0.942032
31.145	0.0707392	31.142	0.148119	31.148	0.0932166	31.149	0.115902	31.147	0.0645197	31.141	0.0460117	31.538	0.945062
31.1453	0.0709111	31.1423	0.14887	31.1483	0.0932416	31.1493	0.115922	31.1473	0.0644821	31.1413	0.0462395	31.5393	0.948019
31.1456	0.0710798	31.1426	0.149622	31.1486	0.0932691	31.1496	0.115942	31.1476	0.0644445	31.1416	0.0464714	31.5405	0.950903
31.146	0.0712454	31.143	0.150376	31.149	0.0932989	31.15	0.11596	31.148	0.0644068	31.142	0.0467072	31.5418	0.953713
31.1463	0.0714077	31.1433	0.151136	31.1493	0.0933282	31.1503	0.115983	31.1483	0.0643737	31.1423	0.0469422	31.5431	0.956449
31.1466	0.0715665	31.1436	0.151904	31.1496	0.0933568	31.1506	0.11601	31.1486	0.0643453	31.1426	0.0471764	31.5443	0.959109
31.1469	0.0717219	31.1439	0.152678	31.1499	0.0933848	31.1509	0.116041	31.1489	0.0643217	31.1429	0.0474096	31.5456	0.961692
31.1473	0.071874	31.1443	0.15346	31.1503	0.0934124	31.1513	0.116075	31.1493	0.0643026	31.1433	0.047642	31.5469	0.964198
31.1476	0.0720227	31.1446	0.154248	31.1506	0.0934396	31.1516	0.116114	31.1496	0.0642882	31.1436	0.0478734	31.5481	0.966625
31.1479	0.072168	31.1449	0.155042	31.1509	0.0934665	31.1519	0.116156	31.1499	0.0642784	31.1439	0.048104	31.5494	0.968974
31.1483	0.0723099	31.1453	0.155843	31.1513	0.0934932	31.1523	0.116202	31.1503	0.0642731	31.1443	0.0483337	31.5507	0.971243
31.1486	0.0724485	31.1456	0.15665	31.1516	0.0935197	31.1526	0.116251	31.1506	0.0642724	31.1446	0.0485625	31.5519	0.973431
31.1489	0.0725838	31.1459	0.157463	31.1519	0.0935462	31.1529	0.116304	31.1509	0.0642762	31.1449	0.0487903	31.5532	0.975537
31.1493	0.0727157	31.1463	0.158282	31.1523	0.0935727	31.1533	0.116361	31.1513	0.0642844	31.1453	0.0490174	31.5545	0.977561
31.1496	0.0728442	31.1466	0.159106	31.1526	0.0935994	31.1536	0.116421	31.1516	0.064297	31.1456	0.0492435	31.5557	0.979502
31.1499	0.0729694	31.1469	0.159937	31.1529	0.0936262	31.1539	0.116484	31.1519	0.0643141	31.1459	0.0494687	31.557	0.981359
31.1502	0.0730913	31.1472	0.160772	31.1532	0.0936532	31.1542	0.116551	31.1522	0.0643355	31.1462	0.0496931	31.5583	0.983131
31.1506	0.0732098	31.1476	0.161614	31.1536	0.0936807	31.1546	0.116622	31.1526	0.0643612	31.1466	0.0499166	31.5595	0.984817
31.1509	0.073325	31.1479	0.16246	31.1539	0.0937085	31.1549	0.116695	31.1529	0.0643913	31.1469	0.0501392	31.5608	0.986418
31.1512	0.0734369	31.1482	0.163311	31.1542	0.0937369	31.1552	0.116772	31.1532	0.0644256	31.1472	0.0503609	31.5621	0.987931
31.1516	0.0735454	31.1486	0.164168	31.1546	0.0937658	31.1556	0.116852	31.1536	0.0644642	31.1476	0.0505818	31.5633	0.989357
31.1519	0.0736506	31.1489	0.165029	31.1549	0.0937954	31.1559	0.116935	31.1539	0.064507	31.1479	0.0508017	31.5646	0.990693
31.1522	0.0737525	31.1492	0.165895	31.1552	0.0938258	31.1562	0.117021	31.1542	0.064554	31.1482	0.0510208	31.5659	0.991941
31.1526	0.073851	31.1496	0.166765	31.1556	0.093857	31.1566	0.11711	31.1546	0.0646051	31.1486	0.0512391	31.5671	0.993099
31.1529	0.0739463	31.1499	0.16764	31.1559	0.0938891	31.1569	0.117202	31.1549	0.0646604	31.1489	0.0514565	31.5684	0.994165
31.1532	0.0740382	31.1502	0.168518	31.1562	0.0939221	31.1572	0.117297	31.1552	0.0647198	31.1492	0.0516729	31.5697	0.995141
31.1535	0.0741268	31.1505	0.169401	31.1565	0.0939562	31.1575	0.117395	31.1555	0.0647832	31.1495	0.0518886	31.5709	0.996024
31.1539	0.074212	31.1509	0.170288	31.1569	0.0939915	31.1579	0.117496	31.1559	0.0648507	31.1499	0.0521033	31.5722	0.996814
31.1542	0.074294	31.1512	0.171179	31.1572	0.094028	31.1582	0.117599	31.1562	0.0649221	31.1502	0.0523172	31.5735	0.997511
31.1545	0.0743737	31.1515	0.172074	31.1575	0.0940663	31.1585	0.117706	31.1565	0.0649977	31.1505	0.0525298	31.5747	0.998113
31.1549	0.0744519	31.1519	0.172973	31.1579	0.0941072	31.1589	0.117816	31.1569	0.0650775	31.1509	0.0527407	31.576	0.99862
31.1552	0.0745288	31.1522	0.173875	31.1582	0.0941508	31.1592	0.117929	31.1572	0.0651615	31.1512	0.0529499	31.5773	0.999045
31.1555	0.0746044	31.1525	0.174781	31.1585	0.094197	31.1595	0.118047	31.1575	0.0652496	31.1515	0.0531574	31.5785	0.999392
31.1559	0.0746786	31.1529	0.175691	31.1589	0.094246	31.1599	0.118167	31.1579	0.0653418	31.1519	0.0533631	31.5798	0.999661
31.1562	0.0747526	31.1532	0.176603	31.1592	0.0943018	31.1602	0.118288	31.1582	0.0654373	31.1522	0.0535681	31.5811	0.999852
31.1565	0.0748268	31.1535	0.177516	31.1595	0.0943661	31.1605	0.118407	31.1585	0.0655354	31.1525	0.0537728	31.5823	0.999965
31.1569	0.0749012	31.1539	0.178431	31.1599	0.0944391	31.1609	0.118524	31.1589	0.0656364	31.1529	0.0539771	31.5836	1
31.1572	0.0749757	31.1542	0.179347	31.1602	0.0945207	31.1612	0.11864	31.1592	0.06574	31.1532	0.054181	31.5849	0.999957
31.1575	0.0750505	31.1545	0.180264	31.1605	0.0946109	31.1615	0.118755	31.1595	0.0658464	31.1535	0.0543844	31.5861	0.999835
31.1578	0.0751255	31.1548	0.181182	31.1608	0.0947096	31.1618	0.118868	31.1598	0.0659556	31.1538	0.0545873	31.5874	0.999636
31.1582	0.0752008	31.1552	0.182101	31.1612	0.094817	31.1622	0.11898	31.1602	0.0660675	31.1542	0.0547898	31.5887	0.999358
31.1585	0.0752762	31.1555	0.183021	31.1615	0.094933	31.1625	0.119091	31.1605	0.0661821	31.1545	0.0549917	31.5899	0.999002
31.1588	0.075352	31.1558	0.183941	31.1618	0.0950576	31.1628	0.119201	31.1608	0.0662995	31.1548	0.0551929	31.5912	0.998569
31.1592	0.0754279	31.1562	0.184862	31.1622	0.0951907	31.1632	0.119309	31.1612	0.0664197	31.1552	0.0553936	31.5925	0.998057
31.1595	0.0755041	31.1565	0.185784	31.1625	0.0953325	31.1635	0.119416	31.1615	0.0665425	31.1555	0.0555936	31.5937	0.997467
31.1598	0.0755806	31.1568	0.186706	31.1628	0.0954829	31.1638	0.119522	31.1618	0.0666682	31.1558	0.0557928	31.595	0.996799
31.1602	0.0756573	31.1572	0.187629	31.1632	0.0956419	31.1642	0.119627	31.1622	0.0667965	31.1562	0.0559913	31.5963	0.996037
31.1605	0.0757343	31.1575	0.188552	31.1635	0.0958095	31.1645	0.119731	31.1625	0.0669276	31.1565	0.0561891	31.5975	0.995182
31.1608	0.0758116	31.1578	0.189474	31.1638	0.0959857	31.1648	0.119835	31.1628	0.0670615	31.1568	0.056386	31.5988	0.994235
31.1611	0.0758892	31.1581	0.190397	31.1641	0.0961705	31.1651	0.119937	31.1631	0.067198	31.1571	0.056582	31.6001	0.993196
31.1615	0.075967	31.1585	0.19132	31.1645	0.0963639	31.1655	0.120038	31.1635	0.0673374	31.1575	0.0567772	31.6013	0.992067
31.1618	0.0760452	31.1588	0.192243	31.1648	0.0965659	31.1658	0.120139	31.1638	0.0674794	31.1578	0.0569714	31.6026	0.990847
31.1621	0.0761237	31.1591	0.193165	31.1651	0.0967765	31.1661	0.120239	31.1641	0.0676242	31.1581	0.0571646	31.6039	0.989537
31.1625	0.0762024	31.1595	0.194087	31.1655	0.0969958	31.1665	0.120338	31.1645	0.0677718	31.1585	0.0573568	31.6051	0.988138
31.1628	0.0762815	31.1598	0.195009	31.1658	0.0972236	31.1668	0.120437	31.1648	0.0679221	31.1588	0.057548	31.6064	0.986651
31.1631	0.0763609	31.1601	0.19593	31.1661	0.0974601	31.1671	0.120535	31.1651	0.0680751	31.1591	0.0577381	31.6077	0.985077
31.1635	0.0764406	31.1605	0.19685	31.1665	0.0977051	31.1675	0.120632	31.1655	0.0682309	31.1595	0.057927	31.6089	0.983415
31.1638	0.0765207	31.1608	0.19777	31.1668	0.0979588	31.1678	0.120729	31.1658	0.0683895	31.1598	0.0581148	31.6102	0.981668
31.1641	0.0766011	31.1611	0.198689	31.1671	0.0982211	31.1681	0.120826	31.1661	0.0685507	31.1601	0.0583014	31.6115	0.979834
31.1644	0.0766818	31.1614	0.199607	31.1674	0.0984921	31.1684	0.120921	31.1664	0.0687151	31.1604	0.0584873	31.6127	0.977916
31.1648	0.0767626	31.1618	0.200524	31.1678	0.098772	31.1688	0.121012	31.1668	0.0688834	31.1608	0.0586744	31.614	0.975914
31.1651	0.0768436	31.1621	0.201442	31.1681	0.0990607	31.1691	0.121098	31.1671	0.0690557	31.1611	0.0588627	31.6153	0.973829
31.1654	0.0769248	31.1624	0.202358	31.1684	0.0993584	31.1694	0.121181	31.1674	0.0692321	31.1614	0.0590522	31.6165	0.971661
31.1658	0.0770062	31.1628	0.203274	31.1688	0.0996649	31.1698	0.121259	31.1678	0.0694125	31.1618	0.0592429	31.6178	0.969411
31.1661	0.0770884	31.1631	0.204186	31.1691	0.0999792	31.1701	0.121333	31.1681	0.0695974	31.1621	0.0594343	31.6191	0.96708
31.1664	0.0771727	31.1634	0.20509	31.1694	0.1003	31.1704	0.121404	31.1684	0.0697871	31.1624	0.0596259	31.6203	0.964669
31.1668	0.077259	31.1638	0.205984	31.1698	0.100626	31.1708	0.12147	31.1688	0.0699817	31.1628	0.0598177	31.6216	0.962179
31.1671	0.0773473	31.1641	0.206871	31.1701	0.100959	31.1711	0.121533	31.1691	0.0701813	31.1631	0.0600096	31.6229	0.95961
31.1674	0.0774375	31.1644	0.207748	31.1704	0.101298	31.1714	0.121592	31.1694	0.0703858	31.1634	0.0602017	31.6241	0.956962
31.1677	0.0775297	31.1647	0.208617	31.1707	0.101643	31.1717	0.121647	31.1697	0.0705952	31.1637	0.060394	31.6254	0.954238
31.1681	0.0776238	31.1651	0.209477	31.1711	0.101995	31.1721	0.121698	31.1701	0.0708096	31.1641	0.0605865	31.6267	0.951438
31.1684	0.0777197	31.1654	0.210329	31.1714	0.102353	31.1724	0.121745	31.1704	0.071029	31.1644	0.0607793	31.6279	0.948561
31.1687	0.0778175	31.1657	0.211173	31.1717	0.102717	31.1727	0.121788	31.1707	0.0712533	31.1647	0.0609723	31.6292	0.945611
31.1691	0.0779171	31.1661	0.212008	31.1721	0.103088	31.1731	0.121827	31.1711	0.0714827	31.1651	0.0611657	31.6305	0.942586
31.1694	0.0780185	31.1664	0.212835	31.1724	0.103466	31.1734	0.121862	31.1714	0.071717	31.1654	0.0613594	31.6317	0.939489
31.1697	0.0781216	31.1667	0.213653	31.1727	0.10385	31.1737	0.121893	31.1717	0.0719563	31.1657	0.0615534	31.633	0.936319
31.1701	0.0782265	31.1671	0.214464	31.1731	0.104241	31.1741	0.12192	31.1721	0.0722007	31.1661	0.0617477	31.6343	0.933078
31.1704	0.0783331	31.1674	0.215266	31.1734	0.104638	31.1744	0.121943	31.1724	0.07245	31.1664	0.0619425	31.6356	0.929766
31.1707	0.0784413	31.1677	0.21606	31.1737	0.105043	31.1747	0.121962	31.1727	0.0727045	31.1667	0.0621376	31.6368	0.926385
31.171	0.0785512	31.168	0.216846	31.174	0.105454	31.175	0.121977	31.173	0.0729639	31.167	0.0623332	31.6381	0.922936
31.1714	0.0786627	31.1684	0.217623	31.1744	0.105872	31.1754	0.121987	31.1734	0.0732285	31.1674	0.0625292	31.6394	0.919418
31.1717	0.0787758	31.1687	0.218393	31.1747	0.106297	31.1757	0.121993	31.1737	0.0734981	31.1677	0.0627256	31.6406	0.915834
31.172	0.0788904	31.169	0.219155	31.175	0.106729	31.176	0.121995	31.174	0.0737728	31.168	0.0629226	31.6419	0.912184
31.1724	0.0790066	31.1694	0.219908	31.1754	0.107168	31.1764	0.121992	31.1744	0.0740526	31.1684	0.06312	31.6432	0.908468
31.1727	0.0791242	31.1697	0.220654	31.1757	0.107614	31.1767	0.121986	31.1747	0.0743376	31.1687	0.063318	31.6444	0.904689
31.173	0.0792434	31.17	0.221392	31.176	0.108068	31.177	0.121975	31.175	0.0746276	31.169	0.0635165	31.6457	0.900846
31.1734	0.079364	31.1704	0.222122	31.1764	0.108528	31.1774	0.121959	31.1754	0.0749229	31.1694	0.0637156	31.647	0.896941
31.1737	0.079486	31.1707	0.222844	31.1767	0.108996	31.1777	0.121939	31.1757	0.0752232	31.1697	0.0639153	31.6482	0.892975
31.174	0.0796093	31.171	0.223558	31.177	0.109471	31.178	0.121915	31.176	0.0755288	31.17	0.0641156	31.6495	0.888948
31.1743	0.0797341	31.1713	0.224265	31.1773	0.109954	31.1783	0.121886	31.1763	0.0758395	31.1703	0.0643165	31.6508	0.884862
31.1747	0.0798623	31.1717	0.224962	31.1777	0.110439	31.1787	0.121856	31.1767	0.0761513	31.1707	0.0645182	31.652	0.880718
31.175	0.0799941	31.172	0.22565	31.178	0.110928	31.179	0.121826	31.177	0.0764638	31.171	0.0647205	31.6533	0.876516
31.1753	0.0801295	31.1723	0.226328	31.1783	0.111421	31.1793	0.121794	31.1773	0.0767769	31.1713	0.0649235	31.6546	0.872257
31.1757	0.0802685	31.1727	0.226996	31.1787	0.111916	31.1797	0.121762	31.1777	0.0770907	31.1717	0.0651273	31.6558	0.867943
31.176	0.0804108	31.173	0.227656	31.179	0.112414	31.18	0.121729	31.178	0.0774048	31.172	0.0653319	31.6571	0.863575
31.1763	0.0805547	31.1733	0.228306	31.1793	0.112913	31.1803	0.121693	31.1783	0.0777167	31.1723	0.0655376	31.6584	0.859153
31.1767	0.0807	31.1737	0.228947	31.1797	0.113413	31.1807	0.121653	31.1787	0.0780263	31.1727	0.0657445	31.6596	0.854678
31.177	0.0808469	31.174	0.229579	31.18	0.113914	31.181	0.12161	31.179	0.0783336	31.173	0.0659525	31.6609	0.850152
31.1773	0.0809954	31.1743	0.230202	31.1803	0.114416	31.1813	0.121565	31.1793	0.0786387	31.1733	0.0661617	31.6622	0.845576
31.1776	0.0811456	31.1746	0.230817	31.1806	0.114919	31.1816	0.121516	31.1796	0.0789415	31.1736	0.0663721	31.6634	0.84095
31.178	0.0812974	31.175	0.231422	31.181	0.115423	31.182	0.121464	31.18	0.079242	31.174	0.0665837	31.6647	0.836276
31.1783	0.081451	31.1753	0.232018	31.1813	0.115929	31.1823	0.12141	31.1803	0.0795401	31.1743	0.0667966	31.666	0.831555
31.1786	0.0816063	31.1756	0.232605	31.1816	0.116435	31.1826	0.121353	31.1806	0.0798359	31.1746	0.0670107	31.6672	0.826787
31.179	0.0817635	31.176	0.233183	31.182	0.116942	31.183	0.121293	31.181	0.0801294	31.175	0.067226	31.6685	0.821975
31.1793	0.0819225	31.1763	0.233752	31.1823	0.11745	31.1833	0.12123	31.1813	0.0804205	31.1753	0.0674427	31.6698	0.817118
31.1796	0.0820835	31.1766	0.234313	31.1826	0.11796	31.1836	0.121165	31.1816	0.0807093	31.1756	0.0676606	31.671	0.812218
31.18	0.0822464	31.177	0.234864	31.183	0.118471	31.184	0.121097	31.182	0.0809956	31.176	0.0678799	31.6723	0.807277
31.1803	0.0824114	31.1773	0.235405	31.1833	0.118982	31.1843	0.121027	31.1823	0.0812796	31.1763	0.0681004	31.6736	0.802294
31.1806	0.0825784	31.1776	0.235938	31.1836	0.119495	31.1846	0.120955	31.1826	0.0815611	31.1766	0.0683224	31.6748	0.797272
31.1809	0.0827475	31.1779	0.236462	31.1839	0.120009	31.1849	0.12088	31.1829	0.0818402	31.1769	0.0685457	31.6761	0.792212
31.1813	0.0829188	31.1783	0.236977	31.1843	0.120524	31.1853	0.120803	31.1833	0.0821169	31.1773	0.0687704	31.6774	0.787114
31.1816	0.0830923	31.1786	0.237482	31.1846	0.121041	31.1856	0.120724	31.1836	0.0823911	31.1776	0.0689965	31.6786	0.78198
31.1819	0.083268	31.1789	0.237978	31.1849	0.121558	31.1859	0.120643	31.1839	0.0826628	31.1779	0.069224	31.6799	0.77681
31.1823	0.0834461	31.1793	0.238466	31.1853	0.122077	31.1863	0.120559	31.1843	0.0829321	31.1783	0.069453	31.6812	0.771607
31.1826	0.0836265	31.1796	0.238944	31.1856	0.122597	31.1866	0.120474	31.1846	0.0831988	31.1786	0.0696834	31.6824	0.766371
31.1829	0.0838093	31.1799	0.239413	31.1859	0.123118	31.1869	0.120387	31.1849	0.083463	31.1789	0.0699152	31.6837	0.761103
31.1833	0.0839945	31.1803	0.239872	31.1863	0.123641	31.1873	0.120299	31.1853	0.0837246	31.1793	0.0701486	31.685	0.755805
31.1836	0.0841822	31.1806	0.240323	31.1866	0.124164	31.1876	0.120208	31.1856	0.0839837	31.1796	0.0703835	31.6862	0.750477
31.1839	0.0843724	31.1809	0.240764	31.1869	0.124689	31.1879	0.120116	31.1859	0.0842403	31.1799	0.0706199	31.6875	0.745122
31.1842	0.0845653	31.1812	0.241196	31.1872	0.125215	31.1882	0.120022	31.1862	0.0844942	31.1802	0.0708579	31.6888	0.739739
31.1846	0.0847595	31.1816	0.24162	31.1876	0.125741	31.1886	0.11993	31.1866	0.0847453	31.1806	0.0710952	31.69	0.734331
31.1849	0.0849543	31.1819	0.242037	31.1879	0.126267	31.1889	0.11984	31.1869	0.0849934	31.1809	0.0713309	31.6913	0.728898
31.1852	0.0851499	31.1822	0.242446	31.1882	0.126792	31.1892	0.119753	31.1872	0.0852385	31.1812	0.0715648	31.6926	0.723442
31.1856	0.0853461	31.1826	0.242848	31.1886	0.127317	31.1896	0.11967	31.1876	0.0854806	31.1816	0.0717968	31.6938	0.717964
31.1859	0.0855431	31.1829	0.243243	31.1889	0.127841	31.1899	0.11959	31.1879	0.0857196	31.1819	0.0720271	31.6951	0.712465
31.1862	0.085738	31.1832	0.243636	31.1892	0.128368	31.1902	0.119512	31.1882	0.0859555	31.1822	0.0722544	31.6964	0.706947
31.1866	0.08593	31.1836	0.244028	31.1896	0.128899	31.1906	0.119439	31.1886	0.0861882	31.1826	0.0724784	31.6976	0.70141
31.1869	0.0861194	31.1839	0.244419	31.1899	0.129433	31.1909	0.119368	31.1889	0.0864176	31.1829	0.072699	31.6989	0.695856
31.1872	0.0863061	31.1842	0.244808	31.1902	0.129972	31.1912	0.119301	31.1892	0.0866437	31.1832	0.0729164	31.7002	0.690287
31.1876	0.0864903	31.1846	0.245197	31.1906	0.130514	31.1916	0.119238	31.1896	0.0868666	31.1836	0.0731305	31.7014	0.684703
31.1879	0.0866719	31.1849	0.245584	31.1909	0.131059	31.1919	0.119178	31.1899	0.0870862	31.1839	0.0733412	31.7027	0.679106
31.1882	0.0868512	31.1852	0.24597	31.1912	0.131608	31.1922	0.119122	31.1902	0.0873024	31.1842	0.0735485	31.704	0.673497
31.1885	0.0870281	31.1855	0.246355	31.1915	0.13216	31.1925	0.119071	31.1905	0.0875153	31.1845	0.0737525	31.7052	0.667877
31.1889	0.0872027	31.1859	0.246737	31.1919	0.132715	31.1929	0.119023	31.1909	0.0877248	31.1849	0.0739531	31.7065	0.662248
31.1892	0.0873751	31.1862	0.247119	31.1922	0.133273	31.1932	0.11898	31.1912	0.087931	31.1852	0.0741503	31.7078	0.656611
31.1895	0.0875454	31.1865	0.247498	31.1925	0.133835	31.1935	0.118942	31.1915	0.0881337	31.1855	0.0743441	31.709	0.650968
31.1899	0.0877137	31.1869	0.247876	31.1929	0.134399	31.1939	0.118908	31.1919	0.088333	31.1859	0.0745345	31.7103	0.645319
31.1902	0.0878799	31.1872	0.248251	31.1932	0.134966	31.1942	0.118879	31.1922	0.0885288	31.1862	0.0747214	31.7116	0.639666
31.1905	0.0880443	31.1875	0.248625	31.1935	0.135535	31.1945	0.118855	31.1925	0.0887211	31.1865	0.0749049	31.7128	0.634011
31.1909	0.0882068	31.1879	0.248996	31.1939	0.136107	31.1949	0.118836	31.1929	0.0889098	31.1869	0.0750849	31.7141	0.628354
31.1912	0.0883676	31.1882	0.249366	31.1942	0.136682	31.1952	0.118822	31.1932	0.0890951	31.1872	0.0752614	31.7154	0.622697
31.1915	0.0885266	31.1885	0.249733	31.1945	0.137259	31.1955	0.118814	31.1935	0.0892768	31.1875	0.0754344	31.7166	0.617042
31.1918	0.088684	31.1888	0.250097	31.1948	0.137838	31.1958	0.118811	31.1938	0.0894549	31.1878	0.0756039	31.7179	0.61139
31.1922	0.0888399	31.1892	0.250459	31.1952	0.138419	31.1962	0.118814	31.1942	0.0896293	31.1882	0.0757698	31.7192	0.605742
31.1925	0.0889943	31.1895	0.250818	31.1955	0.139002	31.1965	0.118823	31.1945	0.0898002	31.1885	0.0759322	31.7204	0.6001
31.1928	0.0891473	31.1898	0.251175	31.1958	0.139587	31.1968	0.118837	31.1948	0.0899673	31.1888	0.076091	31.7217	0.594465
31.1932	0.089299	31.1902	0.251529	31.1962	0.140174	31.1972	0.118858	31.1952	0.0901308	31.1892	0.0762462	31.723	0.588838
31.1935	0.0894493	31.1905	0.25188	31.1965	0.140762	31.1975	0.118885	31.1955	0.0902905	31.1895	0.0763978	31.7242	0.583221
31.1938	0.0895985	31.1908	0.252228	31.1968	0.141353	31.1978	0.118919	31.1958	0.0904465	31.1898	0.0765458	31.7255	0.577615
31.1942	0.0897465	31.1912	0.252573	31.1972	0.141944	31.1982	0.118959	31.1962	0.0905988	31.1902	0.0766901	31.7268	0.572023
31.1945	0.0898938	31.1915	0.252918	31.1975	0.14254	31.1985	0.119003	31.1965	0.0907482	31.1905	0.0768311	31.728	0.566444
31.1948	0.0900409	31.1918	0.253265	31.1978	0.143143	31.1988	0.119049	31.1968	0.0908965	31.1908	0.0769694	31.7293	0.560881
31.1951	0.090188	31.1921	0.253617	31.1981	0.143754	31.1991	0.119096	31.1971	0.0910439	31.1911	0.077105	31.7306	0.555335
31.1955	0.090335	31.1925	0.253972	31.1985	0.144373	31.1995	0.119144	31.1975	0.0911901	31.1915	0.0772379	31.7318	0.549808
31.1958	0.0904821	31.1928	0.25433	31.1988	0.144999	31.1998	0.119194	31.1978	0.0913354	31.1918	0.0773681	31.7331	0.544301
31.1961	0.0906312	31.1931	0.254689	31.1991	0.145634	31.2001	0.119245	31.1981	0.0914803	31.1921	0.0774949	31.7344	0.538816
31.1965	0.0907842	31.1935	0.255042	31.1995	0.146279	31.2005	0.119298	31.1985	0.0916254	31.1925	0.0776176	31.7357	0.533353
31.1968	0.090941	31.1938	0.255391	31.1998	0.146933	31.2008	0.119352	31.1988	0.0917707	31.1928	0.0777364	31.7369	0.527915
31.1971	0.0911016	31.1941	0.255735	31.2001	0.147597	31.2011	0.119408	31.1991	0.0919162	31.1931	0.0778511	31.7382	0.522503
31.1975	0.0912661	31.1945	0.256076	31.2005	0.14827	31.2015	0.119466	31.1995	0.0920618	31.1935	0.0779619	31.7395	0.517119
31.1978	0.0914346	31.1948	0.256412	31.2008	0.148952	31.2018	0.119525	31.1998	0.0922077	31.1938	0.0780687	31.7407	0.511764
31.1981	0.0916069	31.1951	0.256744	31.2011	0.149644	31.2021	0.119587	31.2001	0.0923538	31.1941	0.0781716	31.742	0.506439
31.1984	0.0917832	31.1954	0.257073	31.2014	0.150345	31.2024	0.11965	31.2004	0.0925	31.1944	0.0782706	31.7433	0.501147
31.1988	0.0919635	31.1958	0.257398	31.2018	0.151055	31.2028	0.119716	31.2008	0.0926464	31.1948	0.0783657	31.7445	0.495888
31.1991	0.0921478	31.1961	0.25772	31.2021	0.151775	31.2031	0.119783	31.2011	0.0927931	31.1951	0.0784568	31.7458	0.490664
31.1994	0.092336	31.1964	0.258039	31.2024	0.152503	31.2034	0.119852	31.2014	0.0929399	31.1954	0.0785441	31.7471	0.485478
31.1998	0.0925283	31.1968	0.258354	31.2028	0.153241	31.2038	0.119923	31.2018	0.0930869	31.1958	0.0786276	31.7483	0.48033
31.2001	0.0927247	31.1971	0.258667	31.2031	0.153989	31.2041	0.119997	31.2021	0.0932341	31.1961	0.0787072	31.7496	0.475222
31.2004	0.0929251	31.1974	0.258977	31.2034	0.154745	31.2044	0.120072	31.2024	0.0933814	31.1964	0.078783	31.7509	0.470155
31.2008	0.0931297	31.1978	0.259284	31.2038	0.155511	31.2048	0.12015	31.2028	0.093529	31.1968	0.0788551	31.7521	0.465132
31.2011	0.0933383	31.1981	0.259589	31.2041	0.156285	31.2051	0.12023	31.2031	0.0936767	31.1971	0.0789233	31.7534	0.460153
31.2014	0.0935511	31.1984	0.259892	31.2044	0.157069	31.2054	0.120313	31.2034	0.0938246	31.1974	0.0789877	31.7547	0.455221
31.2017	0.093768	31.1987	0.260192	31.2047	0.157862	31.2057	0.120398	31.2037	0.0939726	31.1977	0.0790484	31.7559	0.450337
31.2021	0.0939891	31.1991	0.260491	31.2051	0.158664	31.2061	0.120485	31.2041	0.0941209	31.1981	0.0791054	31.7572	0.445502
31.2024	0.0942145	31.1994	0.260788	31.2054	0.159475	31.2064	0.120574	31.2044	0.0942693	31.1984	0.0791586	31.7585	0.440719
31.2027	0.094444	31.1997	0.261083	31.2057	0.160294	31.2067	0.120666	31.2047	0.0944178	31.1987	0.0792082	31.7597	0.435989
31.2031	0.0946778	31.2001	0.261376	31.2061	0.161123	31.2071	0.120761	31.2051	0.0945666	31.1991	0.079254	31.761	0.431313
31.2034	0.0949158	31.2004	0.261669	31.2064	0.161961	31.2074	0.120858	31.2054	0.0947155	31.1994	0.0792962	31.7623	0.426693
31.2037	0.0951581	31.2007	0.26196	31.2067	0.162808	31.2077	0.120957	31.2057	0.0948646	31.1997	0.0793347	31.7635	0.422132
31.2041	0.0954048	31.2011	0.26225	31.2071	0.163663	31.2081	0.12106	31.2061	0.0950138	31.2001	0.0793695	31.7648	0.41763
31.2044	0.0956556	31.2014	0.262539	31.2074	0.164527	31.2084	0.121164	31.2064	0.0951633	31.2004	0.0794009	31.7661	0.413189
31.2047	0.0959086	31.2017	0.262828	31.2077	0.165397	31.2087	0.12127	31.2067	0.0953131	31.2007	0.0794312	31.7673	0.408811
31.205	0.0961637	31.202	0.263117	31.208	0.166273	31.209	0.121376	31.207	0.0954634	31.201	0.0794605	31.7686	0.404498
31.2054	0.096421	31.2024	0.263406	31.2084	0.167154	31.2094	0.121483	31.2074	0.0956141	31.2014	0.0794888	31.7699	0.400252
31.2057	0.0966805	31.2027	0.263695	31.2087	0.168041	31.2097	0.12159	31.2077	0.0957653	31.2017	0.0795163	31.7711	0.396073
31.206	0.096942	31.203	0.263984	31.209	0.168933	31.21	0.121699	31.208	0.0959168	31.202	0.0795438	31.7724	0.391964
31.2064	0.0972049	31.2034	0.264273	31.2094	0.169828	31.2104	0.121811	31.2084	0.0960685	31.2024	0.0795749	31.7737	0.387927
31.2067	0.0974694	31.2037	0.264562	31.2097	0.170726	31.2107	0.121927	31.2087	0.0962202	31.2027	0.0796097	31.7749	0.383963
31.207	0.0977353	31.204	0.264851	31.21	0.171628	31.211	0.122047	31.209	0.096372	31.203	0.0796481	31.7762	0.380074
31.2074	0.0980027	31.2044	0.265141	31.2104	0.172533	31.2114	0.12217	31.2094	0.096524	31.2034	0.0796901	31.7775	0.376214
31.2077	0.0982716	31.2047	0.265431	31.2107	0.173441	31.2117	0.122296	31.2097	0.0966761	31.2037	0.0797356	31.7787	0.372379
31.208	0.098542	31.205	0.265722	31.211	0.174352	31.212	0.122426	31.21	0.0968283	31.204	0.0797846	31.78	0.368567
31.2083	0.0988138	31.2053	0.266014	31.2113	0.175266	31.2123	0.122559	31.2103	0.0969806	31.2043	0.0798372	31.7813	0.36478
31.2087	0.099087	31.2057	0.266307	31.2117	0.176184	31.2127	0.122696	31.2107	0.0971332	31.2047	0.0798933	31.7825	0.361017
31.209	0.0993618	31.206	0.266601	31.212	0.177104	31.213	0.122835	31.211	0.0972859	31.205	0.0799529	31.7838	0.357277
31.2093	0.0996379	31.2063	0.266896	31.2123	0.178028	31.2133	0.122978	31.2113	0.0974387	31.2053	0.080016	31.7851	0.353562
31.2097	0.0999155	31.2067	0.267193	31.2127	0.178954	31.2137	0.123124	31.2117	0.0975918	31.2057	0.0800825	31.7863	0.349871
31.21	0.100195	31.207	0.267492	31.213	0.179883	31.214	0.123274	31.212	0.097745	31.206	0.0801524	31.7876	0.346204
31.2103	0.100475	31.2073	0.267793	31.2133	0.180816	31.2143	0.123426	31.2123	0.0978984	31.2063	0.0802258	31.7889	0.342561
31.2107	0.100757	31.2077	0.268096	31.2137	0.181751	31.2147	0.123581	31.2127	0.0980521	31.2067	0.0803026	31.7901	0.338943
31.211	0.10104	31.208	0.268401	31.214	0.182688	31.215	0.12374	31.213	0.0982059	31.207	0.0803827	31.7914	0.335348
31.2113	0.101325	31.2083	0.268709	31.2143	0.183629	31.2153	0.123901	31.2133	0.09836	31.2073	0.0804663	31.7927	0.331777
31.2116	0.101611	31.2086	0.269019	31.2146	0.184572	31.2156	0.124065	31.2136	0.0985144	31.2076	0.0805531	31.7939	0.328231
31.212	0.101898	31.209	0.269332	31.215	0.185518	31.216	0.124232	31.214	0.098669	31.208	0.0806433	31.7952	0.324706
31.2123	0.102187	31.2093	0.269648	31.2153	0.186467	31.2163	0.124402	31.2143	0.0988238	31.2083	0.0807369	31.7965	0.321196
31.2126	0.102477	31.2096	0.269967	31.2156	0.187418	31.2166	0.124574	31.2146	0.0989789	31.2086	0.0808337	31.7977	0.317701
31.213	0.102769	31.21	0.270289	31.216	0.188371	31.217	0.12475	31.215	0.0991343	31.209	0.0809338	31.799	0.314222
31.2133	0.103062	31.2103	0.270615	31.2163	0.189327	31.2173	0.124927	31.2153	0.0992899	31.2093	0.0810372	31.8003	0.310757
31.2136	0.103356	31.2106	0.270945	31.2166	0.190286	31.2176	0.125108	31.2156	0.0994459	31.2096	0.0811439	31.8015	0.307309
31.214	0.103652	31.211	0.271278	31.217	0.191247	31.218	0.125291	31.216	0.0996022	31.21	0.0812538	31.8028	0.303877
31.2143	0.103949	31.2113	0.271616	31.2173	0.19221	31.2183	0.125476	31.2163	0.0997587	31.2103	0.0813669	31.8041	0.30046
31.2146	0.104246	31.2116	0.271954	31.2176	0.193176	31.2186	0.125664	31.2166	0.0999147	31.2106	0.0814818	31.8053	0.297061
31.2149	0.104543	31.2119	0.272291	31.2179	0.194145	31.2189	0.125853	31.2169	0.10007	31.2109	0.081598	31.8066	0.293678
31.2153	0.104839	31.2123	0.272629	31.2183	0.195117	31.2193	0.126043	31.2173	0.100224	31.2113	0.0817154	31.8079	0.290312
31.2156	0.105135	31.2126	0.272967	31.2186	0.196091	31.2196	0.126236	31.2176	0.100377	31.2116	0.0818341	31.8091	0.286964
31.2159	0.105431	31.2129	0.273304	31.2189	0.197069	31.2199	0.126429	31.2179	0.10053	31.2119	0.081954	31.8104	0.283582
31.2163	0.105721	31.2133	0.273648	31.2193	0.198047	31.2203	0.126621	31.2183	0.100679	31.2123	0.0820728	31.8117	0.28022
31.2166	0.106004	31.2136	0.273997	31.2196	0.199025	31.2206	0.126812	31.2186	0.100826	31.2126	0.0821902	31.8129	0.276878
31.2169	0.106281	31.2139	0.274352	31.2199	0.200004	31.2209	0.127	31.2189	0.100969	31.2129	0.0823063	31.8142	0.273556
31.2173	0.106551	31.2143	0.274714	31.2203	0.200983	31.2213	0.127187	31.2193	0.101109	31.2133	0.0824211	31.8155	0.270253
31.2176	0.106815	31.2146	0.275082	31.2206	0.201963	31.2216	0.127372	31.2196	0.101246	31.2136	0.0825345	31.8167	0.26697
31.2179	0.107073	31.2149	0.275455	31.2209	0.202943	31.2219	0.127556	31.2199	0.10138	31.2139	0.0826465	31.818	0.263707
31.2183	0.107325	31.2153	0.275835	31.2213	0.203924	31.2223	0.127737	31.2203	0.101511	31.2143	0.0827573	31.8193	0.260463
31.2186	0.107571	31.2156	0.276221	31.2216	0.204904	31.2226	0.127917	31.2206	0.10164	31.2146	0.0828666	31.8205	0.257239
31.2189	0.10781	31.2159	0.276613	31.2219	0.205886	31.2229	0.128094	31.2209	0.101765	31.2149	0.0829746	31.8218	0.254035
31.2192	0.108044	31.2162	0.277011	31.2222	0.206868	31.2232	0.12827	31.2212	0.101887	31.2152	0.0830812	31.8231	0.250851
31.2196	0.108272	31.2166	0.277415	31.2226	0.20785	31.2236	0.128444	31.2216	0.102006	31.2156	0.0831865	31.8243	0.247686
31.2199	0.108494	31.2169	0.277825	31.2229	0.208832	31.2239	0.128617	31.2219	0.102123	31.2159	0.0832904	31.8256	0.244541
31.2202	0.10871	31.2172	0.278241	31.2232	0.209815	31.2242	0.128787	31.2222	0.102237	31.2162	0.0833929	31.8269	0.241416
31.2206	0.10892	31.2176	0.278663	31.2236	0.210799	31.2246	0.128955	31.2226	0.102348	31.2166	0.083494	31.8281	0.23831
31.2209	0.109125	31.2179	0.279091	31.2239	0.211783	31.2249	0.129121	31.2229	0.102456	31.2169	0.0835938	31.8294	0.235224
31.2212	0.109324	31.2182	0.279525	31.2242	0.212768	31.2252	0.129286	31.2232	0.102561	31.2172	0.0836921	31.8307	0.232158
31.2216	0.109518	31.2186	0.279965	31.2246	0.213753	31.2256	0.129448	31.2236	0.102663	31.2176	0.083789	31.8319	0.229111
31.2219	0.109706	31.2189	0.280411	31.2249	0.214738	31.2259	0.129609	31.2239	0.102763	31.2179	0.0838846	31.8332	0.226085
31.2222	0.109889	31.2192	0.280864	31.2252	0.215724	31.2262	0.129767	31.2242	0.10286	31.2182	0.0839787	31.8345	0.223078
31.2225	0.110066	31.2195	0.281322	31.2255	0.21671	31.2265	0.129924	31.2245	0.102955	31.2185	0.0840714	31.8358	0.22009
31.2229	0.110238	31.2199	0.281786	31.2259	0.217697	31.2269	0.130078	31.2249	0.103047	31.2189	0.0841627	31.837	0.217123
31.2232	0.110404	31.2202	0.282256	31.2262	0.218685	31.2272	0.130231	31.2252	0.103136	31.2192	0.0842525	31.8383	0.214175
31.2235	0.110566	31.2205	0.282732	31.2265	0.219673	31.2275	0.130381	31.2255	0.103223	31.2195	0.084341	31.8396	0.211247
31.2239	0.110722	31.2209	0.283215	31.2269	0.220661	31.2279	0.130529	31.2259	0.103307	31.2199	0.084428	31.8408	0.208338
31.2242	0.110873	31.2212	0.283703	31.2272	0.22165	31.2282	0.130676	31.2262	0.103388	31.2202	0.0845135	31.8421	0.205449
31.2245	0.11102	31.2215	0.284194	31.2275	0.222639	31.2285	0.130822	31.2265	0.103468	31.2205	0.0845982	31.8434	0.20258
31.2249	0.111165	31.2219	0.284685	31.2279	0.223628	31.2289	0.130971	31.2269	0.103547	31.2209	0.0846827	31.8446	0.199731
31.2252	0.111306	31.2222	0.285177	31.2282	0.224616	31.2292	0.131123	31.2272	0.103626	31.2212	0.084767	31.8459	0.196901
31.2255	0.111445	31.2225	0.285668	31.2285	0.225604	31.2295	0.131277	31.2275	0.103705	31.2215	0.084851	31.8472	0.194091
31.2258	0.111582	31.2228	0.286159	31.2288	0.226592	31.2298	0.131434	31.2278	0.103783	31.2218	0.0849349	31.8484	0.191301
31.2262	0.11172	31.2232	0.286653	31.2292	0.227582	31.2302	0.131593	31.2282	0.103862	31.2222	0.0850186	31.8497	0.18853
31.2265	0.111864	31.2235	0.287151	31.2295	0.228575	31.2305	0.131754	31.2285	0.103942	31.2225	0.0851019	31.851	0.18578
31.2268	0.112014	31.2238	0.287654	31.2298	0.22957	31.2308	0.131917	31.2288	0.104024	31.2228	0.0851848	31.8522	0.183049
31.2272	0.112168	31.2242	0.288161	31.2302	0.230569	31.2312	0.132081	31.2292	0.104107	31.2232	0.0852675	31.8535	0.180337
31.2275	0.112328	31.2245	0.288673	31.2305	0.23157	31.2315	0.132248	31.2295	0.104192	31.2235	0.0853498	31.8548	0.177646
31.2278	0.112492	31.2248	0.289188	31.2308	0.232574	31.2318	0.132416	31.2298	0.104278	31.2238	0.0854319	31.856	0.174974
31.2282	0.112662	31.2252	0.289708	31.2312	0.233581	31.2322	0.132586	31.2302	0.104365	31.2242	0.0855138	31.8573	0.172321
31.2285	0.112837	31.2255	0.29023	31.2315	0.234591	31.2325	0.132758	31.2305	0.104454	31.2245	0.0855954	31.8586	0.169689
31.2288	0.113016	31.2258	0.290757	31.2318	0.235603	31.2328	0.132933	31.2308	0.104544	31.2248	0.0856768	31.8598	0.167076
31.2291	0.113201	31.2261	0.291286	31.2321	0.236617	31.2331	0.13311	31.2311	0.104636	31.2251	0.085758	31.8611	0.164483
31.2295	0.11339	31.2265	0.291818	31.2325	0.237634	31.2335	0.133289	31.2315	0.10473	31.2255	0.085839	31.8624	0.161909
31.2298	0.113584	31.2268	0.292353	31.2328	0.238654	31.2338	0.13347	31.2318	0.104825	31.2258	0.0859199	31.8636	0.159356
31.2301	0.113783	31.2271	0.292891	31.2331	0.239675	31.2341	0.133654	31.2321	0.104922	31.2261	0.0860006	31.8649	0.156822
31.2305	0.113987	31.2275	0.293431	31.2335	0.240699	31.2345	0.133841	31.2325	0.10502	31.2265	0.0860811	31.8662	0.154307
31.2308	0.114195	31.2278	0.293974	31.2338	0.241725	31.2348	0.13403	31.2328	0.10512	31.2268	0.0861616	31.8674	0.151813
31.2311	0.114408	31.2281	0.294518	31.2341	0.242753	31.2351	0.134222	31.2331	0.105222	31.2271	0.086242	31.8687	0.149338
31.2315	0.114626	31.2285	0.295064	31.2345	0.243783	31.2355	0.134417	31.2335	0.105326	31.2275	0.0863223	31.87	0.146883
31.2318	0.114848	31.2288	0.295612	31.2348	0.244815	31.2358	0.134615	31.2338	0.105432	31.2278	0.0864025	31.8712	0.144447
31.2321	0.115075	31.2291	0.296162	31.2351	0.245849	31.2361	0.134815	31.2341	0.105539	31.2281	0.0864827	31.8725	0.142032
31.2324	0.115306	31.2294	0.296712	31.2354	0.246885	31.2364	0.135019	31.2344	0.105648	31.2284	0.0865629	31.8738	0.139636
31.2328	0.115542	31.2298	0.297264	31.2358	0.247922	31.2368	0.135225	31.2348	0.105759	31.2288	0.0866431	31.875	0.137259
31.2331	0.115781	31.2301	0.297817	31.2361	0.248961	31.2371	0.135435	31.2351	0.105872	31.2291	0.0867233	31.8763	0.134903
31.2334	0.116026	31.2304	0.29837	31.2364	0.250002	31.2374	0.135648	31.2354	0.105987	31.2294	0.0868035	31.8776	0.132566
31.2338	0.116274	31.2308	0.298924	31.2368	0.251044	31.2378	0.135864	31.2358	0.106104	31.2298	0.0868837	31.8788	0.130249
31.2341	0.116527	31.2311	0.299478	31.2371	0.252088	31.2381	0.136084	31.2361	0.106223	31.2301	0.0869641	31.8801	0.127951
31.2344	0.116784	31.2314	0.300033	31.2374	0.253133	31.2384	0.136307	31.2364	0.106343	31.2304	0.0870441	31.8814	0.125674
31.2348	0.117047	31.2318	0.300593	31.2378	0.254178	31.2388	0.136532	31.2368	0.106465	31.2308	0.0871219	31.8826	0.123416
31.2351	0.117315	31.2321	0.301157	31.2381	0.255222	31.2391	0.13676	31.2371	0.106588	31.2311	0.0871977	31.8839	0.121177
31.2354	0.117588	31.2324	0.301726	31.2384	0.256267	31.2394	0.13699	31.2374	0.106713	31.2314	0.0872714	31.8852	0.118959
31.2357	0.117867	31.2327	0.302299	31.2387	0.257311	31.2397	0.137223	31.2377	0.106838	31.2317	0.0873429	31.8864	0.11676
31.2361	0.118151	31.2331	0.302872	31.2391	0.258353	31.2401	0.137459	31.2381	0.106965	31.2321	0.0874115	31.8877	0.114581
31.2364	0.118438	31.2334	0.303441	31.2394	0.259386	31.2404	0.137701	31.2384	0.107093	31.2324	0.0874761	31.889	0.112421
31.2367	0.118729	31.2337	0.304003	31.2397	0.260411	31.2407	0.137948	31.2387	0.107224	31.2327	0.0875365	31.8902	0.110281
31.2371	0.119024	31.2341	0.304559	31.2401	0.261429	31.2411	0.138201	31.2391	0.107357	31.2331	0.0875927	31.8915	0.108161
31.2374	0.119322	31.2344	0.30511	31.2404	0.262438	31.2414	0.13846	31.2394	0.107491	31.2334	0.0876449	31.8928	0.106061
31.2377	0.119624	31.2347	0.305656	31.2407	0.263439	31.2417	0.138724	31.2397	0.107627	31.2337	0.087693	31.894	0.10398
31.2381	0.11993	31.2351	0.306196	31.2411	0.264432	31.2421	0.138994	31.2401	0.107765	31.2341	0.087737	31.8953	0.101919
31.2384	0.12024	31.2354	0.30673	31.2414	0.265417	31.2424	0.139269	31.2404	0.107906	31.2344	0.0877769	31.8966	0.0998782
31.2387	0.120553	31.2357	0.307259	31.2417	0.266394	31.2427	0.13955	31.2407	0.108048	31.2347	0.0878128	31.8978	0.0978567
31.239	0.12087	31.236	0.307782	31.242	0.267364	31.243	0.139836	31.241	0.108191	31.235	0.0878446	31.8991	0.0958549
31.2394	0.121191	31.2364	0.3083	31.2424	0.268326	31.2434	0.140129	31.2414	0.108337	31.2354	0.0878724	31.9004	0.0938728
31.2397	0.121515	31.2367	0.308813	31.2427	0.269279	31.2437	0.140426	31.2417	0.108485	31.2357	0.0878961	31.9016	0.0919104
31.24	0.121844	31.237	0.309321	31.243	0.270226	31.244	0.14073	31.242	0.108635	31.236	0.0879159	31.9029	0.0899678
31.2404	0.122176	31.2374	0.309823	31.2434	0.271164	31.2444	0.141039	31.2424	0.108786	31.2364	0.0879316	31.9042	0.0880448
31.2407	0.122511	31.2377	0.31032	31.2437	0.272095	31.2447	0.141353	31.2427	0.10894	31.2367	0.0879434	31.9054	0.0861416
31.241	0.122851	31.238	0.310812	31.244	0.273018	31.245	0.141673	31.243	0.109095	31.237	0.0879512	31.9067	0.0842581
31.2414	0.123194	31.2384	0.311299	31.2444	0.273933	31.2454	0.141999	31.2434	0.109253	31.2374	0.087955	31.908	0.0823943
31.2417	0.123541	31.2387	0.311782	31.2447	0.274841	31.2457	0.14233	31.2437	0.109412	31.2377	0.0879549	31.9092	0.0805502
31.242	0.123892	31.239	0.312259	31.245	0.275741	31.246	0.142667	31.244	0.109573	31.238	0.0879508	31.9105	0.0787258
31.2423	0.124247	31.2393	0.312731	31.2453	0.276634	31.2463	0.14301	31.2443	0.109736	31.2383	0.0879427	31.9118	0.0769211
31.2427	0.124605	31.2397	0.313198	31.2457	0.27752	31.2467	0.143358	31.2447	0.109901	31.2387	0.0879308	31.913	0.0751361
31.243	0.124967	31.24	0.313661	31.246	0.278397	31.247	0.143711	31.245	0.110068	31.239	0.0879149	31.9143	0.0733709
31.2433	0.125333	31.2403	0.314118	31.2463	0.279268	31.2473	0.144071	31.2453	0.110237	31.2393	0.0878951	31.9156	0.0716253
31.2437	0.125703	31.2407	0.314571	31.2467	0.280131	31.2477	0.144436	31.2457	0.110408	31.2397	0.0878713	31.9168	0.0698995
31.244	0.126076	31.241	0.31502	31.247	0.280986	31.248	0.144806	31.246	0.110581	31.24	0.0878437	31.9181	0.0681933
31.2443	0.126453	31.2413	0.315463	31.2473	0.281834	31.2483	0.145182	31.2463	0.110756	31.2403	0.0878122	31.9194	0.0665069
31.2447	0.126834	31.2417	0.315906	31.2477	0.282679	31.2487	0.145565	31.2467	0.110931	31.2407	0.0877791	31.9206	0.0648402
31.245	0.127218	31.242	0.316349	31.248	0.283521	31.249	0.145956	31.247	0.111105	31.241	0.0877446	31.9219	0.0631932
31.2453	0.127605	31.2423	0.316791	31.2483	0.284361	31.2493	0.146354	31.2473	0.111278	31.2413	0.0877087	31.9232	0.0615659
31.2457	0.127995	31.2427	0.317233	31.2487	0.285198	31.2497	0.14676	31.2477	0.111451	31.2417	0.0876717	31.9244	0.0599584
31.246	0.128389	31.243	0.317676	31.249	0.286032	31.25	0.147173	31.248	0.111624	31.242	0.0876334	31.9257	0.0583705
31.2463	0.128783	31.2433	0.318111	31.2493	0.286865	31.2503	0.147595	31.2483	0.111791	31.2423	0.0875935	31.927	0.0568024
31.2466	0.129177	31.2436	0.31854	31.2496	0.287696	31.2506	0.148026	31.2486	0.111954	31.2426	0.0875521	31.9282	0.0552539
31.247	0.129571	31.244	0.318962	31.25	0.288524	31.251	0.148466	31.249	0.112112	31.243	0.0875092	31.9295	0.0537252
31.2473	0.129966	31.2443	0.319378	31.2503	0.289352	31.2513	0.148915	31.2493	0.112266	31.2433	0.087465	31.9308	0.0522162
31.2476	0.130361	31.2446	0.319788	31.2506	0.290177	31.2516	0.149373	31.2496	0.112415	31.2436	0.0874194	31.932	0.0507269
31.248	0.130756	31.245	0.320193	31.251	0.291001	31.252	0.14984	31.25	0.11256	31.244	0.0873725	31.9333	0.0492573
31.2483	0.131152	31.2453	0.320592	31.2513	0.291824	31.2523	0.150316	31.2503	0.1127	31.2443	0.0873243	31.9346	0.0478074
31.2486	0.131548	31.2456	0.320986	31.2516	0.292646	31.2526	0.150801	31.2506	0.112836	31.2446	0.0872749	31.9359	0.0463772
31.249	0.131945	31.246	0.321375	31.252	0.293466	31.253	0.151295	31.251	0.112967	31.245	0.0872245	31.9371	0.0449668
31.2493	0.132342	31.2463	0.321759	31.2523	0.294285	31.2533	0.151798	31.2513	0.113094	31.2453	0.0871729	31.9384	0.043576
31.2496	0.13274	31.2466	0.322139	31.2526	0.295103	31.2536	0.15231	31.2516	0.113216	31.2456	0.0871203	31.9397	0.042205
31.2499	0.133139	31.2469	0.322514	31.2529	0.29592	31.2539	0.15283	31.2519	0.113335	31.2459	0.0870667	31.9409	0.0408536
31.2503	0.133538	31.2473	0.322885	31.2533	0.296736	31.2543	0.15336	31.2523	0.113448	31.2463	0.0870122	31.9422	0.039522
31.2506	0.133938	31.2476	0.323253	31.2536	0.297552	31.2546	0.153899	31.2526	0.113558	31.2466	0.0869569	31.9435	0.0382101
31.2509	0.134339	31.2479	0.323616	31.2539	0.298366	31.2549	0.154447	31.2529	0.113663	31.2469	0.0869007	31.9447	0.0369179
31.2513	0.134741	31.2483	0.323977	31.2543	0.29918	31.2553	0.155004	31.2533	0.113764	31.2473	0.0868437	31.946	0.0356454
31.2516	0.135143	31.2486	0.324334	31.2546	0.299994	31.2556	0.15557	31.2536	0.11386	31.2476	0.0867861	31.9473	0.0343927
31.2519	0.135547	31.2489	0.324688	31.2549	0.300807	31.2559	0.156145	31.2539	0.113953	31.2479	0.0867278	31.9485	0.0331596
31.2523	0.135951	31.2493	0.325039	31.2553	0.30162	31.2563	0.156729	31.2543	0.114041	31.2483	0.0866688	31.9498	0.0319462
31.2526	0.136357	31.2496	0.325388	31.2556	0.302433	31.2566	0.157322	31.2546	0.114125	31.2486	0.0866094	31.9511	0.0307526
31.2529	0.136763	31.2499	0.325734	31.2559	0.303245	31.2569	0.157925	31.2549	0.114205	31.2489	0.0865494	31.9523	0.0295787
31.2532	0.137171	31.2502	0.326079	31.2562	0.304057	31.2572	0.158536	31.2552	0.114281	31.2492	0.0864889	31.9536	0.0284245
31.2536	0.13758	31.2506	0.326421	31.2566	0.30487	31.2576	0.159156	31.2556	0.114352	31.2496	0.0864281	31.9549	0.0272899
31.2539	0.13799	31.2509	0.326762	31.2569	0.305682	31.2579	0.159785	31.2559	0.11442	31.2499	0.086367	31.9561	0.0261751
31.2542	0.138401	31.2512	0.327102	31.2572	0.306495	31.2582	0.160424	31.2562	0.114483	31.2502	0.0863055	31.9574	0.0250801
31.2546	0.138812	31.2516	0.327439	31.2576	0.307308	31.2586	0.16107	31.2566	0.114545	31.2506	0.0862447	31.9587	0.0240047
31.2549	0.139222	31.2519	0.327775	31.2579	0.308124	31.2589	0.161724	31.2569	0.114606	31.2509	0.0861852	31.9599	0.022949
31.2552	0.139632	31.2522	0.32811	31.2582	0.308941	31.2592	0.162386	31.2572	0.114666	31.2512	0.086127	31.9612	0.0219131
31.2556	0.140041	31.2526	0.328443	31.2586	0.30976	31.2596	0.163054	31.2576	0.114726	31.2516	0.0860704	31.9625	0.0208968
31.2559	0.140449	31.2529	0.328775	31.2589	0.310582	31.2599	0.163731	31.2579	0.114785	31.2519	0.0860152	31.9637	0.0199003
31.2562	0.140856	31.2532	0.329113	31.2592	0.311407	31.2602	0.164413	31.2582	0.114843	31.2522	0.0859622	31.965	0.0189235
31.2565	0.141264	31.2535	0.32946	31.2595	0.312238	31.2605	0.1651	31.2585	0.114899	31.2525	0.0859116	31.9663	0.0179664
31.2569	0.14167	31.2539	0.329814	31.2599	0.313073	31.2609	0.165792	31.2589	0.114955	31.2529	0.0858633	31.9675	0.017029
31.2572	0.142077	31.2542	0.330177	31.2602	0.313913	31.2612	0.16649	31.2592	0.115009	31.2532	0.0858176	31.9688	0.0161113
31.2575	0.142483	31.2545	0.330548	31.2605	0.314759	31.2615	0.167194	31.2595	0.115063	31.2535	0.0857744	31.9701	0.0152133
31.2579	0.142888	31.2549	0.330928	31.2609	0.31561	31.2619	0.167902	31.2599	0.115115	31.2539	0.0857338	31.9713	0.014335
31.2582	0.143293	31.2552	0.331317	31.2612	0.316466	31.2622	0.168616	31.2602	0.115167	31.2542	0.0856959	31.9726	0.0134765
31.2585	0.143698	31.2555	0.331713	31.2615	0.317327	31.2625	0.169336	31.2605	0.115217	31.2545	0.0856608	31.9739	0.0126376
31.2589	0.144102	31.2559	0.332119	31.2619	0.318194	31.2629	0.170061	31.2609	0.115268	31.2549	0.0856284	31.9751	0.0118185
31.2592	0.144506	31.2562	0.332533	31.2622	0.319066	31.2632	0.170791	31.2612	0.115317	31.2552	0.0855989	31.9764	0.0110191
31.2595	0.144909	31.2565	0.332956	31.2625	0.319943	31.2635	0.171526	31.2615	0.115366	31.2555	0.0855724	31.9777	0.0102393
31.2598	0.145312	31.2568	0.333388	31.2628	0.320827	31.2638	0.172267	31.2618	0.115415	31.2558	0.0855489	31.9789	0.00947934
31.2602	0.145714	31.2572	0.333828	31.2632	0.321715	31.2642	0.173014	31.2622	0.115463	31.2562	0.0855284	31.9802	0.00873905
31.2605	0.146116	31.2575	0.334277	31.2635	0.32261	31.2645	0.173766	31.2625	0.115511	31.2565	0.0855111	31.9815	0.00801847
31.2608	0.146517	31.2578	0.334736	31.2638	0.32351	31.2648	0.174523	31.2628	0.115559	31.2568	0.085497	31.9827	0.0073176
31.2612	0.146918	31.2582	0.335203	31.2642	0.324416	31.2652	0.175286	31.2632	0.115607	31.2572	0.0854861	31.984	0.00663644
31.2615	0.147319	31.2585	0.335679	31.2645	0.325328	31.2655	0.176054	31.2635	0.115655	31.2575	0.0854785	31.9853	0.005975
31.2618	0.147719	31.2588	0.336165	31.2648	0.326245	31.2658	0.176828	31.2638	0.115703	31.2578	0.0854744	31.9865	0.00533326
31.2622	0.148119	31.2592	0.336659	31.2652	0.327169	31.2662	0.177608	31.2642	0.115751	31.2582	0.0854736	31.9878	0.00471124
31.2625	0.148518	31.2595	0.337163	31.2655	0.328099	31.2665	0.178392	31.2645	0.1158	31.2585	0.0854764	31.9891	0.00410892
31.2628	0.148916	31.2598	0.337675	31.2658	0.329035	31.2668	0.179183	31.2648	0.115849	31.2588	0.0854828	31.9903	0.00352632
31.2631	0.149314	31.2601	0.338198	31.2661	0.329977	31.2671	0.179979	31.2651	0.115898	31.2591	0.0854928	31.9916	0.00296343
31.2635	0.149712	31.2605	0.338729	31.2665	0.330925	31.2675	0.18078	31.2655	0.115948	31.2595	0.0855066	31.9929	0.00242024
31.2638	0.150109	31.2608	0.33927	31.2668	0.33188	31.2678	0.181587	31.2658	0.115999	31.2598	0.085524	31.9941	0.00189677
31.2641	0.150506	31.2611	0.33982	31.2671	0.332841	31.2681	0.182399	31.2661	0.11605	31.2601	0.0855454	31.9954	0.00139301
31.2645	0.150902	31.2615	0.340378	31.2675	0.333807	31.2685	0.183217	31.2665	0.116102	31.2605	0.0855702	31.9967	0.000908965
31.2648	0.151301	31.2618	0.340942	31.2678	0.334775	31.2688	0.18404	31.2668	0.116153	31.2608	0.0855975	31.9979	0.000444627
31.2651	0.151701	31.2621	0.34151	31.2681	0.335746	31.2691	0.184867	31.2671	0.116204	31.2611	0.0856274	31.9992	0
31.2655	0.152102	31.2625	0.342083	31.2685	0.336719	31.2695	0.185699	31.2675	0.116254	31.2615	0.0856599
31.2658	0.152506	31.2628	0.342662	31.2688	0.337695	31.2698	0.186535	31.2678	0.116304	31.2618	0.0856951
31.2661	0.152913	31.2631	0.343245	31.2691	0.338672	31.2701	0.187376	31.2681	0.116353	31.2621	0.0857337
31.2664	0.153326	31.2634	0.343833	31.2694	0.339652	31.2704	0.188219	31.2684	0.1164	31.2624	0.0857766
31.2668	0.153745	31.2638	0.344426	31.2698	0.340634	31.2708	0.189064	31.2688	0.116446	31.2628	0.0858237
31.2671	0.154171	31.2641	0.345023	31.2701	0.341619	31.2711	0.189913	31.2691	0.11649	31.2631	0.0858751
31.2674	0.154603	31.2644	0.345626	31.2704	0.342605	31.2714	0.190764	31.2694	0.116533	31.2634	0.0859309
31.2678	0.15504	31.2648	0.346233	31.2708	0.343594	31.2718	0.191617	31.2698	0.116574	31.2638	0.0859909
31.2681	0.155484	31.2651	0.346845	31.2711	0.344585	31.2721	0.192474	31.2701	0.116615	31.2641	0.0860553
31.2684	0.155933	31.2654	0.347461	31.2714	0.345578	31.2724	0.193334	31.2704	0.116654	31.2644	0.086124
31.2688	0.156388	31.2658	0.348082	31.2718	0.346573	31.2728	0.194196	31.2708	0.116692	31.2648	0.0861971
31.2691	0.156849	31.2661	0.348708	31.2721	0.34757	31.2731	0.195061	31.2711	0.11673	31.2651	0.0862745
31.2694	0.157316	31.2664	0.349338	31.2724	0.34857	31.2734	0.195929	31.2714	0.116766	31.2654	0.0863564
31.2697	0.157789	31.2667	0.349974	31.2727	0.349571	31.2737	0.1968	31.2717	0.116802	31.2657	0.0864426
31.2701	0.158267	31.2671	0.350613	31.2731	0.350575	31.2741	0.197674	31.2721	0.116836	31.2661	0.0865333
31.2704	0.158751	31.2674	0.351257	31.2734	0.351581	31.2744	0.198551	31.2724	0.116871	31.2664	0.0866284
31.2707	0.15924	31.2677	0.351906	31.2737	0.352589	31.2747	0.199431	31.2727	0.116904	31.2667	0.086728
31.2711	0.159735	31.2681	0.352559	31.2741	0.353599	31.2751	0.200314	31.2731	0.116937	31.2671	0.086832
31.2714	0.160235	31.2684	0.353216	31.2744	0.354612	31.2754	0.2012	31.2734	0.11697	31.2674	0.0869405
31.2717	0.160741	31.2687	0.353878	31.2747	0.355626	31.2757	0.202089	31.2737	0.117002	31.2677	0.0870535
31.2721	0.161252	31.2691	0.354545	31.2751	0.356642	31.2761	0.202981	31.2741	0.117034	31.2681	0.087171
31.2724	0.161769	31.2694	0.355215	31.2754	0.357661	31.2764	0.203876	31.2744	0.117066	31.2684	0.087293
31.2727	0.16229	31.2697	0.35589	31.2757	0.358681	31.2767	0.204774	31.2747	0.117098	31.2687	0.0874196
31.273	0.162817	31.27	0.356569	31.276	0.359704	31.277	0.205675	31.275	0.11713	31.269	0.0875507
31.2734	0.163349	31.2704	0.357253	31.2764	0.360728	31.2774	0.20658	31.2754	0.117161	31.2694	0.0876863
31.2737	0.163886	31.2707	0.357941	31.2767	0.361755	31.2777	0.207488	31.2757	0.117193	31.2697	0.0878266
31.274	0.164429	31.271	0.358633	31.277	0.362784	31.278	0.208399	31.276	0.117225	31.27	0.0879715
31.2744	0.164976	31.2714	0.359329	31.2774	0.363814	31.2784	0.209313	31.2764	0.117258	31.2704	0.0881208
31.2747	0.16553	31.2717	0.36003	31.2777	0.364842	31.2787	0.210232	31.2767	0.117291	31.2707	0.0882707
31.275	0.166091	31.272	0.360735	31.278	0.365869	31.279	0.211156	31.277	0.117326	31.271	0.088421
31.2754	0.166659	31.2724	0.361445	31.2784	0.366893	31.2794	0.212085	31.2774	0.117362	31.2714	0.0885717
31.2757	0.167234	31.2727	0.36216	31.2787	0.367915	31.2797	0.213019	31.2777	0.1174	31.2717	0.0887227
31.276	0.167815	31.273	0.362878	31.279	0.368935	31.28	0.213957	31.278	0.11744	31.272	0.0888737
31.2764	0.168394	31.2734	0.363596	31.2794	0.369959	31.2804	0.214893	31.2784	0.117484	31.2724	0.0890233
31.2767	0.168973	31.2737	0.364314	31.2797	0.370987	31.2807	0.215827	31.2787	0.117533	31.2727	0.0891716
31.277	0.169551	31.274	0.365032	31.28	0.372018	31.281	0.216759	31.279	0.117586	31.273	0.0893186
31.2773	0.170129	31.2743	0.365749	31.2803	0.373053	31.2813	0.21769	31.2793	0.117645	31.2733	0.089464
31.2777	0.170706	31.2747	0.366466	31.2807	0.374091	31.2817	0.218619	31.2797	0.117707	31.2737	0.0896081
31.278	0.171283	31.275	0.367184	31.281	0.375132	31.282	0.219547	31.28	0.117775	31.274	0.0897506
31.2783	0.171859	31.2753	0.367901	31.2813	0.376175	31.2823	0.220474	31.2803	0.117847	31.2743	0.0898917
31.2787	0.172436	31.2757	0.368618	31.2817	0.377221	31.2827	0.2214	31.2807	0.117924	31.2747	0.0900312
31.279	0.173012	31.276	0.369336	31.282	0.378269	31.283	0.222325	31.281	0.118006	31.275	0.0901691
31.2793	0.173589	31.2763	0.370053	31.2823	0.379319	31.2833	0.22325	31.2813	0.118092	31.2753	0.0903054
31.2797	0.174165	31.2767	0.370771	31.2827	0.380372	31.2837	0.224174	31.2817	0.118184	31.2757	0.0904401
31.28	0.174742	31.277	0.371489	31.283	0.381426	31.284	0.225098	31.282	0.11828	31.276	0.0905731
31.2803	0.17532	31.2773	0.372207	31.2833	0.382481	31.2843	0.226022	31.2823	0.118382	31.2763	0.0907044
31.2806	0.175898	31.2776	0.372926	31.2836	0.383538	31.2846	0.226946	31.2826	0.118488	31.2766	0.0908339
31.281	0.176477	31.278	0.373645	31.284	0.384597	31.285	0.22787	31.283	0.118599	31.277	0.0909617
31.2813	0.177056	31.2783	0.374365	31.2843	0.385656	31.2853	0.228795	31.2833	0.118716	31.2773	0.0910877
31.2816	0.177636	31.2786	0.375085	31.2846	0.386716	31.2856	0.22972	31.2836	0.118838	31.2776	0.0912118
31.282	0.178218	31.279	0.375805	31.285	0.387777	31.286	0.230645	31.284	0.118964	31.278	0.0913341
31.2823	0.1788	31.2793	0.376527	31.2853	0.388838	31.2863	0.231572	31.2843	0.119096	31.2783	0.0914545
31.2826	0.179384	31.2796	0.377248	31.2856	0.389899	31.2866	0.232499	31.2846	0.119234	31.2786	0.0915729
31.283	0.179969	31.28	0.377971	31.286	0.390961	31.287	0.233428	31.285	0.119376	31.279	0.0916893
31.2833	0.180555	31.2803	0.378694	31.2863	0.392022	31.2873	0.234358	31.2853	0.119524	31.2793	0.0918037
31.2836	0.181143	31.2806	0.379419	31.2866	0.393083	31.2876	0.235289	31.2856	0.119677	31.2796	0.0919161
31.2839	0.181732	31.2809	0.380144	31.2869	0.394144	31.2879	0.236222	31.2859	0.119835	31.2799	0.0920264
31.2843	0.182324	31.2813	0.380869	31.2873	0.395203	31.2883	0.237157	31.2863	0.119999	31.2803	0.0921346
31.2846	0.182917	31.2816	0.381598	31.2876	0.396265	31.2886	0.23809	31.2866	0.120168	31.2806	0.0922429
31.2849	0.183515	31.2819	0.382329	31.2879	0.39733	31.2889	0.239023	31.2869	0.120341	31.2809	0.0923523
31.2853	0.184115	31.2823	0.383064	31.2883	0.398398	31.2893	0.239954	31.2873	0.12052	31.2813	0.0924628
31.2856	0.184718	31.2826	0.383802	31.2886	0.399469	31.2896	0.240883	31.2876	0.120703	31.2816	0.0925744
31.2859	0.185326	31.2829	0.384544	31.2889	0.400542	31.2899	0.241811	31.2879	0.120891	31.2819	0.0926871
31.2863	0.185934	31.2833	0.385298	31.2893	0.401619	31.2903	0.242743	31.2883	0.121081	31.2823	0.0927999
31.2866	0.186544	31.2836	0.386066	31.2896	0.402698	31.2906	0.243678	31.2886	0.121271	31.2826	0.0929127
31.2869	0.187155	31.2839	0.386847	31.2899	0.40378	31.2909	0.244618	31.2889	0.121462	31.2829	0.0930256
31.2872	0.187768	31.2842	0.387643	31.2902	0.404864	31.2912	0.245561	31.2892	0.121655	31.2832	0.0931386
31.2876	0.188382	31.2846	0.388452	31.2906	0.405951	31.2916	0.246509	31.2896	0.121848	31.2836	0.0932517
31.2879	0.188999	31.2849	0.389274	31.2909	0.40704	31.2919	0.24746	31.2899	0.122043	31.2839	0.093365
31.2882	0.189617	31.2852	0.39011	31.2912	0.408132	31.2922	0.248415	31.2902	0.122238	31.2842	0.0934784
31.2886	0.190238	31.2856	0.390959	31.2916	0.409225	31.2926	0.249374	31.2906	0.122435	31.2846	0.0935921
31.2889	0.190861	31.2859	0.391822	31.2919	0.410321	31.2929	0.250338	31.2909	0.122634	31.2849	0.0937061
31.2892	0.191487	31.2862	0.392697	31.2922	0.411418	31.2932	0.251305	31.2912	0.122834	31.2852	0.0938203
31.2896	0.192116	31.2866	0.393586	31.2926	0.412517	31.2936	0.252276	31.2916	0.123036	31.2856	0.0939349
31.2899	0.192747	31.2869	0.394487	31.2929	0.413617	31.2939	0.253251	31.2919	0.123239	31.2859	0.0940498
31.2902	0.193381	31.2872	0.395401	31.2932	0.414719	31.2942	0.25423	31.2922	0.123445	31.2862	0.0941651
31.2905	0.194019	31.2875	0.396328	31.2935	0.415822	31.2945	0.255213	31.2925	0.123652	31.2865	0.0942808
31.2909	0.19466	31.2879	0.397268	31.2939	0.416927	31.2949	0.2562	31.2929	0.123861	31.2869	0.094397
31.2912	0.195305	31.2882	0.39822	31.2942	0.418032	31.2952	0.25719	31.2932	0.124072	31.2872	0.0945136
31.2915	0.195953	31.2885	0.399184	31.2945	0.419138	31.2955	0.258185	31.2935	0.124286	31.2875	0.0946308
31.2919	0.196605	31.2889	0.400161	31.2949	0.420246	31.2959	0.259184	31.2939	0.124501	31.2879	0.0947485
31.2922	0.197261	31.2892	0.40115	31.2952	0.421353	31.2962	0.260186	31.2942	0.124719	31.2882	0.0948668
31.2925	0.197921	31.2895	0.402152	31.2955	0.422462	31.2965	0.261192	31.2945	0.12494	31.2885	0.0949857
31.2929	0.198586	31.2899	0.403165	31.2959	0.42357	31.2969	0.262203	31.2949	0.125163	31.2889	0.0951052
31.2932	0.199255	31.2902	0.40419	31.2962	0.424679	31.2972	0.263217	31.2952	0.125388	31.2892	0.0952254
31.2935	0.199929	31.2905	0.405227	31.2965	0.425788	31.2975	0.264234	31.2955	0.125616	31.2895	0.0953463
31.2938	0.200608	31.2908	0.406276	31.2968	0.426897	31.2978	0.265256	31.2958	0.125847	31.2898	0.095468
31.2942	0.201291	31.2912	0.407336	31.2972	0.428006	31.2982	0.266282	31.2962	0.126081	31.2902	0.0955903
31.2945	0.201978	31.2915	0.40841	31.2975	0.429117	31.2985	0.267312	31.2965	0.126317	31.2905	0.0957157
31.2948	0.202667	31.2918	0.4095	31.2978	0.430233	31.2988	0.268349	31.2968	0.126556	31.2908	0.0958469
31.2952	0.203356	31.2922	0.410605	31.2982	0.431352	31.2992	0.269393	31.2972	0.126797	31.2912	0.0959841
31.2955	0.204047	31.2925	0.411726	31.2985	0.432477	31.2995	0.270443	31.2975	0.12704	31.2915	0.0961274
31.2958	0.204739	31.2928	0.412862	31.2988	0.433605	31.2998	0.271499	31.2978	0.127286	31.2918	0.0962769
31.2962	0.205435	31.2932	0.414015	31.2992	0.434728	31.3002	0.272567	31.2982	0.127537	31.2922	0.0964318
31.2965	0.206135	31.2935	0.415185	31.2995	0.435839	31.3005	0.273649	31.2985	0.127795	31.2925	0.0965914
31.2968	0.206839	31.2938	0.416372	31.2998	0.436937	31.3008	0.274746	31.2988	0.12806	31.2928	0.0967561
31.2971	0.207548	31.2941	0.417577	31.3001	0.438023	31.3011	0.275858	31.2991	0.128333	31.2931	0.0969258
31.2975	0.208262	31.2945	0.418798	31.3005	0.439096	31.3015	0.276984	31.2995	0.128613	31.2935	0.0971007
31.2978	0.20898	31.2948	0.420036	31.3008	0.440159	31.3018	0.278124	31.2998	0.1289	31.2938	0.097281
31.2981	0.209703	31.2951	0.421291	31.3011	0.441209	31.3021	0.279279	31.3001	0.129195	31.2941	0.0974669
31.2985	0.21043	31.2955	0.422564	31.3015	0.442249	31.3025	0.280447	31.3005	0.129496	31.2945	0.0976583
31.2988	0.211163	31.2958	0.423853	31.3018	0.443277	31.3028	0.281629	31.3008	0.129805	31.2948	0.0978556
31.2991	0.2119	31.2961	0.425158	31.3021	0.444295	31.3031	0.282826	31.3011	0.130121	31.2951	0.0980588
31.2995	0.212642	31.2965	0.426481	31.3025	0.445302	31.3035	0.284036	31.3015	0.130444	31.2955	0.098268
31.2998	0.213388	31.2968	0.42782	31.3028	0.446299	31.3038	0.285259	31.3018	0.130774	31.2958	0.0984835
31.3001	0.21414	31.2971	0.429176	31.3031	0.447285	31.3041	0.286496	31.3021	0.131112	31.2961	0.0987053
31.3004	0.214896	31.2974	0.430549	31.3034	0.448262	31.3044	0.287747	31.3024	0.131456	31.2964	0.0989336
31.3008	0.215657	31.2978	0.431938	31.3038	0.44923	31.3048	0.289011	31.3028	0.131808	31.2968	0.0991685
31.3011	0.216424	31.2981	0.433343	31.3041	0.450188	31.3051	0.290288	31.3031	0.132166	31.2971	0.0994102
31.3014	0.217195	31.2984	0.434765	31.3044	0.451137	31.3054	0.291578	31.3034	0.132532	31.2974	0.0996588
31.3018	0.217971	31.2988	0.436204	31.3048	0.452077	31.3058	0.292881	31.3038	0.132905	31.2978	0.0999144
31.3021	0.218753	31.2991	0.437659	31.3051	0.453008	31.3061	0.294197	31.3041	0.133284	31.2981	0.100177
31.3024	0.219539	31.2994	0.43913	31.3054	0.453931	31.3064	0.295525	31.3044	0.133671	31.2984	0.100447
31.3028	0.220331	31.2998	0.440618	31.3058	0.454846	31.3068	0.296867	31.3048	0.134065	31.2988	0.100725
31.3031	0.221128	31.3001	0.442121	31.3061	0.455752	31.3071	0.298221	31.3051	0.134466	31.2991	0.10101
31.3034	0.221929	31.3004	0.443641	31.3064	0.456652	31.3074	0.299587	31.3054	0.134874	31.2994	0.101303
31.3037	0.222737	31.3007	0.445178	31.3067	0.457543	31.3077	0.300966	31.3057	0.135288	31.2997	0.101604
31.3041	0.223549	31.3011	0.44673	31.3071	0.458428	31.3081	0.302357	31.3061	0.13571	31.3001	0.101913
31.3044	0.224367	31.3014	0.448298	31.3074	0.459304	31.3084	0.303759	31.3064	0.136139	31.3004	0.102229
31.3047	0.225192	31.3017	0.449881	31.3077	0.460172	31.3087	0.305174	31.3067	0.136575	31.3007	0.102547
31.3051	0.226026	31.3021	0.451477	31.3081	0.461032	31.3091	0.306601	31.3071	0.13702	31.3011	0.102868
31.3054	0.226867	31.3024	0.453088	31.3084	0.461882	31.3094	0.308039	31.3074	0.137473	31.3014	0.103191
31.3057	0.227715	31.3027	0.454713	31.3087	0.462724	31.3097	0.309488	31.3077	0.137933	31.3017	0.103517
31.3061	0.228571	31.3031	0.456352	31.3091	0.463559	31.3101	0.310947	31.3081	0.138401	31.3021	0.103845
31.3064	0.229429	31.3034	0.458005	31.3094	0.464389	31.3104	0.31241	31.3084	0.138875	31.3024	0.104176
31.3067	0.230291	31.3037	0.459672	31.3097	0.465215	31.3107	0.313877	31.3087	0.139356	31.3027	0.104511
31.3071	0.231156	31.3041	0.461353	31.3101	0.466037	31.3111	0.315349	31.3091	0.139842	31.3031	0.104849
31.3074	0.232024	31.3044	0.463047	31.3104	0.466855	31.3114	0.316825	31.3094	0.140335	31.3034	0.105191
31.3077	0.232897	31.3047	0.464756	31.3107	0.467669	31.3117	0.318306	31.3097	0.140834	31.3037	0.105536
31.308	0.233773	31.305	0.466478	31.311	0.468479	31.312	0.31979	31.31	0.141339	31.304	0.105885
31.3084	0.234653	31.3054	0.468214	31.3114	0.469286	31.3124	0.32128	31.3104	0.14185	31.3044	0.106237
31.3087	0.235537	31.3057	0.469963	31.3117	0.470089	31.3127	0.322773	31.3107	0.142368	31.3047	0.106592
31.309	0.236425	31.306	0.471726	31.312	0.470889	31.313	0.324271	31.311	0.142892	31.305	0.106952
31.3094	0.237318	31.3064	0.473502	31.3124	0.471685	31.3134	0.325773	31.3114	0.143423	31.3054	0.107314
31.3097	0.238215	31.3067	0.475292	31.3127	0.472478	31.3137	0.327279	31.3117	0.14396	31.3057	0.10768
31.31	0.239117	31.307	0.477095	31.313	0.473268	31.314	0.32879	31.312	0.144503	31.306	0.10805
31.3104	0.240024	31.3074	0.478911	31.3134	0.474055	31.3144	0.330305	31.3124	0.145053	31.3064	0.108424
31.3107	0.240935	31.3077	0.48074	31.3137	0.47484	31.3147	0.331825	31.3127	0.14561	31.3067	0.108801
31.311	0.241852	31.308	0.482583	31.314	0.475621	31.315	0.333348	31.313	0.146172	31.307	0.109181
31.3113	0.242774	31.3083	0.484438	31.3143	0.4764	31.3153	0.334877	31.3133	0.146742	31.3073	0.109566
31.3117	0.243701	31.3087	0.486307	31.3147	0.477177	31.3157	0.336409	31.3137	0.147318	31.3077	0.109954
31.312	0.244634	31.309	0.488188	31.315	0.477951	31.316	0.337946	31.314	0.147901	31.308	0.110345
31.3123	0.245572	31.3093	0.490083	31.3153	0.478723	31.3163	0.339487	31.3143	0.14849	31.3083	0.110741
31.3127	0.246516	31.3097	0.49199	31.3157	0.479493	31.3167	0.341033	31.3147	0.149086	31.3087	0.11114
31.313	0.247467	31.31	0.49391	31.316	0.480261	31.317	0.342583	31.315	0.149689	31.309	0.111543
31.3133	0.248423	31.3103	0.495842	31.3163	0.481027	31.3173	0.344137	31.3153	0.150298	31.3093	0.11195
31.3137	0.249385	31.3107	0.497787	31.3167	0.481792	31.3177	0.345696	31.3157	0.150914	31.3097	0.11236
31.314	0.250353	31.311	0.499745	31.317	0.482554	31.318	0.347259	31.316	0.151537	31.31	0.112774
31.3143	0.251328	31.3113	0.501715	31.3173	0.483315	31.3183	0.348826	31.3163	0.152166	31.3103	0.113192
31.3146	0.252309	31.3116	0.503694	31.3176	0.484077	31.3186	0.350397	31.3166	0.152802	31.3106	0.113614
31.315	0.253295	31.312	0.50568	31.318	0.484841	31.319	0.35197	31.317	0.153445	31.311	0.114038
31.3153	0.254286	31.3123	0.507672	31.3183	0.485606	31.3193	0.353547	31.3173	0.154094	31.3113	0.114466
31.3156	0.255284	31.3126	0.509672	31.3186	0.486372	31.3196	0.355127	31.3176	0.154749	31.3116	0.114897
31.316	0.256287	31.313	0.511679	31.319	0.487141	31.32	0.356709	31.318	0.155411	31.312	0.115332
31.3163	0.257306	31.3133	0.513687	31.3193	0.48792	31.3203	0.358298	31.3183	0.156075	31.3123	0.11577
31.3166	0.258341	31.3136	0.515695	31.3196	0.488709	31.3206	0.359893	31.3186	0.156742	31.3126	0.116212
31.317	0.259392	31.314	0.517704	31.32	0.489508	31.321	0.361494	31.319	0.157412	31.313	0.116657
31.3173	0.260459	31.3143	0.519713	31.3203	0.490318	31.3213	0.363101	31.3193	0.158084	31.3133	0.117107
31.3176	0.261541	31.3146	0.521723	31.3206	0.491138	31.3216	0.364713	31.3196	0.158759	31.3136	0.117561
31.3179	0.262639	31.3149	0.523734	31.3209	0.491969	31.3219	0.366332	31.3199	0.159438	31.3139	0.118018
31.3183	0.263752	31.3153	0.525745	31.3213	0.49281	31.3223	0.367957	31.3203	0.160119	31.3143	0.118479
31.3186	0.264881	31.3156	0.527756	31.3216	0.493662	31.3226	0.369587	31.3206	0.160803	31.3146	0.118944
31.3189	0.266026	31.3159	0.529768	31.3219	0.494524	31.3229	0.371222	31.3209	0.161491	31.3149	0.119413
31.3193	0.267186	31.3163	0.53178	31.3223	0.495396	31.3233	0.372863	31.3213	0.162181	31.3153	0.119886
31.3196	0.268361	31.3166	0.533792	31.3226	0.496279	31.3236	0.37451	31.3216	0.162875	31.3156	0.120362
31.3199	0.269551	31.3169	0.535805	31.3229	0.497173	31.3239	0.376162	31.3219	0.163573	31.3159	0.120842
31.3203	0.270757	31.3173	0.537818	31.3233	0.498077	31.3243	0.377819	31.3223	0.164274	31.3163	0.121326
31.3206	0.271978	31.3176	0.539831	31.3236	0.498992	31.3246	0.379481	31.3226	0.164978	31.3166	0.121814
31.3209	0.273214	31.3179	0.541844	31.3239	0.499917	31.3249	0.381148	31.3229	0.165686	31.3169	0.122305
31.3212	0.274465	31.3182	0.543857	31.3242	0.500853	31.3252	0.382821	31.3232	0.166398	31.3172	0.1228
31.3216	0.275731	31.3186	0.54587	31.3246	0.501799	31.3256	0.384498	31.3236	0.167114	31.3176	0.123299
31.3219	0.277012	31.3189	0.547883	31.3249	0.502756	31.3259	0.38618	31.3239	0.167833	31.3179	0.123802
31.3222	0.278308	31.3192	0.549896	31.3252	0.503724	31.3262	0.387867	31.3242	0.168556	31.3182	0.124308
31.3226	0.279618	31.3196	0.551909	31.3256	0.504703	31.3266	0.389558	31.3246	0.169284	31.3186	0.124818
31.3229	0.280944	31.3199	0.553922	31.3259	0.505692	31.3269	0.391254	31.3249	0.170015	31.3189	0.125331
31.3232	0.282284	31.3202	0.555935	31.3262	0.506692	31.3272	0.392954	31.3252	0.17075	31.3192	0.125849
31.3236	0.283638	31.3206	0.557947	31.3266	0.507702	31.3276	0.394659	31.3256	0.17149	31.3196	0.126369
31.3239	0.285008	31.3209	0.55996	31.3269	0.508724	31.3279	0.396368	31.3259	0.172234	31.3199	0.126894
31.3242	0.286391	31.3212	0.561971	31.3272	0.509756	31.3282	0.398082	31.3262	0.172982	31.3202	0.127422
31.3245	0.287786	31.3215	0.563983	31.3275	0.510796	31.3285	0.399801	31.3265	0.173736	31.3205	0.127956
31.3249	0.289189	31.3219	0.565993	31.3279	0.511842	31.3289	0.401528	31.3269	0.174495	31.3209	0.128498
31.3252	0.2906	31.3222	0.568003	31.3282	0.512893	31.3292	0.403262	31.3272	0.175261	31.3212	0.129048
31.3255	0.292018	31.3225	0.570012	31.3285	0.513951	31.3295	0.405003	31.3275	0.176033	31.3215	0.129606
31.3259	0.293444	31.3229	0.57202	31.3289	0.515014	31.3299	0.406752	31.3279	0.176812	31.3219	0.130172
31.3262	0.294876	31.3232	0.574029	31.3292	0.516085	31.3302	0.408509	31.3282	0.177602	31.3222	0.130742
31.3265	0.296314	31.3235	0.576041	31.3295	0.517165	31.3305	0.410273	31.3285	0.178407	31.3225	0.131316
31.3269	0.297758	31.3239	0.578056	31.3299	0.518255	31.3309	0.412046	31.3289	0.179226	31.3229	0.131893
31.3272	0.299206	31.3242	0.580072	31.3302	0.519353	31.3312	0.413827	31.3292	0.180059	31.3232	0.132473
31.3275	0.300661	31.3245	0.582092	31.3305	0.520461	31.3315	0.415616	31.3295	0.180906	31.3235	0.133057
31.3278	0.30212	31.3248	0.584113	31.3308	0.521577	31.3318	0.417413	31.3298	0.181767	31.3238	0.133645
31.3282	0.303585	31.3252	0.586136	31.3312	0.522701	31.3322	0.419218	31.3302	0.182642	31.3242	0.134237
31.3285	0.305054	31.3255	0.588161	31.3315	0.523835	31.3325	0.421031	31.3305	0.183532	31.3245	0.134833
31.3288	0.306528	31.3258	0.590188	31.3318	0.524976	31.3328	0.422852	31.3308	0.184435	31.3248	0.135433
31.3292	0.308006	31.3262	0.592217	31.3322	0.526126	31.3332	0.42468	31.3312	0.185352	31.3252	0.136037
31.3295	0.309489	31.3265	0.594247	31.3325	0.527284	31.3335	0.426517	31.3315	0.186283	31.3255	0.136645
31.3298	0.310977	31.3268	0.596278	31.3328	0.528449	31.3338	0.42836	31.3318	0.187228	31.3258	0.137259
31.3302	0.312468	31.3272	0.598311	31.3332	0.529623	31.3342	0.430212	31.3322	0.188187	31.3262	0.137877
31.3305	0.313964	31.3275	0.600345	31.3335	0.530804	31.3345	0.432071	31.3325	0.18916	31.3265	0.138499
31.3308	0.315463	31.3278	0.60238	31.3338	0.531993	31.3348	0.433938	31.3328	0.190146	31.3268	0.139127
31.3311	0.316966	31.3281	0.604417	31.3341	0.53319	31.3351	0.435812	31.3331	0.191146	31.3271	0.13976
31.3315	0.318472	31.3285	0.606454	31.3345	0.534394	31.3355	0.437693	31.3335	0.19216	31.3275	0.140398
31.3318	0.319982	31.3288	0.608491	31.3348	0.535605	31.3358	0.439582	31.3338	0.193187	31.3278	0.141041
31.3321	0.321495	31.3291	0.61053	31.3351	0.536823	31.3361	0.441479	31.3341	0.194228	31.3281	0.14169
31.3325	0.323011	31.3295	0.612569	31.3355	0.538048	31.3365	0.443382	31.3345	0.195283	31.3285	0.142345
31.3328	0.32453	31.3298	0.614608	31.3358	0.53928	31.3368	0.445293	31.3348	0.196351	31.3288	0.143005
31.3331	0.326052	31.3301	0.616648	31.3361	0.540518	31.3371	0.447211	31.3351	0.197433	31.3291	0.143672
31.3335	0.327577	31.3305	0.618688	31.3365	0.541763	31.3375	0.449137	31.3355	0.198528	31.3295	0.144344
31.3338	0.329104	31.3308	0.620728	31.3368	0.543015	31.3378	0.451069	31.3358	0.199636	31.3298	0.145022
31.3341	0.330633	31.3311	0.622767	31.3371	0.544273	31.3381	0.453009	31.3361	0.200758	31.3301	0.145707
31.3344	0.332166	31.3314	0.624808	31.3374	0.545538	31.3384	0.454955	31.3364	0.201894	31.3304	0.146396
31.3348	0.33371	31.3318	0.626851	31.3378	0.546811	31.3388	0.456908	31.3368	0.203043	31.3308	0.147085
31.3351	0.335263	31.3321	0.628896	31.3381	0.548093	31.3391	0.458867	31.3371	0.204207	31.3311	0.147774
31.3354	0.336825	31.3324	0.630944	31.3384	0.549384	31.3394	0.460832	31.3374	0.205386	31.3314	0.148462
31.3358	0.338398	31.3328	0.632995	31.3388	0.550682	31.3398	0.462803	31.3378	0.206578	31.3318	0.14915
31.3361	0.339981	31.3331	0.635045	31.3391	0.55199	31.3401	0.464783	31.3381	0.207784	31.3321	0.149838
31.3364	0.341577	31.3334	0.637092	31.3394	0.553308	31.3404	0.466775	31.3384	0.209001	31.3324	0.150526
31.3368	0.343186	31.3338	0.639137	31.3398	0.554636	31.3408	0.468778	31.3388	0.210231	31.3328	0.151214
31.3371	0.344807	31.3341	0.641178	31.3401	0.555975	31.3411	0.470793	31.3391	0.211473	31.3331	0.151902
31.3374	0.34644	31.3344	0.643216	31.3404	0.557323	31.3414	0.472819	31.3394	0.212726	31.3334	0.152589
31.3378	0.348086	31.3348	0.645251	31.3408	0.558681	31.3418	0.474857	31.3398	0.213991	31.3338	0.153277
31.3381	0.349744	31.3351	0.647283	31.3411	0.560049	31.3421	0.476905	31.3401	0.215269	31.3341	0.153965
31.3384	0.351414	31.3354	0.649312	31.3414	0.561427	31.3424	0.478965	31.3404	0.216558	31.3344	0.154653
31.3387	0.353097	31.3357	0.651339	31.3417	0.562814	31.3427	0.481035	31.3407	0.21786	31.3347	0.155342
31.3391	0.354791	31.3361	0.653362	31.3421	0.564211	31.3431	0.483116	31.3411	0.219174	31.3351	0.15603
31.3394	0.356498	31.3364	0.655382	31.3424	0.565617	31.3434	0.485207	31.3414	0.220499	31.3354	0.156718
31.3397	0.358216	31.3367	0.6574	31.3427	0.567032	31.3437	0.487309	31.3417	0.221837	31.3357	0.157406
31.3401	0.359946	31.3371	0.659415	31.3431	0.568456	31.3441	0.489421	31.3421	0.223187	31.3361	0.158095
31.3404	0.361688	31.3374	0.661426	31.3434	0.56989	31.3444	0.491542	31.3424	0.224549	31.3364	0.158783
31.3407	0.363441	31.3377	0.663435	31.3437	0.571331	31.3447	0.493674	31.3427	0.225923	31.3367	0.159471
31.3411	0.365206	31.3381	0.665441	31.3441	0.572782	31.3451	0.495815	31.3431	0.227309	31.3371	0.16016
31.3414	0.366983	31.3384	0.667445	31.3444	0.574241	31.3454	0.497966	31.3434	0.228708	31.3374	0.160849
31.3417	0.368771	31.3387	0.669445	31.3447	0.575709	31.3457	0.500126	31.3437	0.230118	31.3377	0.161537
31.342	0.37057	31.339	0.671443	31.345	0.577185	31.346	0.502296	31.344	0.231541	31.338	0.162226
31.3424	0.37238	31.3394	0.673438	31.3454	0.578669	31.3464	0.504474	31.3444	0.232976	31.3384	0.162914
31.3427	0.374202	31.3397	0.675431	31.3457	0.580162	31.3467	0.506662	31.3447	0.234423	31.3387	0.163603
31.343	0.376035	31.34	0.677421	31.346	0.581662	31.347	0.508858	31.345	0.235883	31.339	0.164292
31.3434	0.377879	31.3404	0.679408	31.3464	0.583171	31.3474	0.511063	31.3454	0.237355	31.3394	0.164981
31.3437	0.379733	31.3407	0.681392	31.3467	0.584687	31.3477	0.513276	31.3457	0.238839	31.3397	0.165669
31.344	0.381599	31.341	0.683374	31.347	0.58621	31.348	0.515498	31.346	0.240335	31.34	0.166358
31.3444	0.383475	31.3414	0.685353	31.3474	0.587742	31.3484	0.517728	31.3464	0.241844	31.3404	0.167047
31.3447	0.385363	31.3417	0.687324	31.3477	0.589284	31.3487	0.519962	31.3467	0.24336	31.3407	0.16774
31.345	0.387261	31.342	0.689286	31.348	0.590836	31.349	0.522198	31.347	0.244884	31.341	0.168438
31.3453	0.38917	31.3423	0.691239	31.3483	0.592399	31.3493	0.524438	31.3473	0.246415	31.3413	0.169142
31.3457	0.391089	31.3427	0.693184	31.3487	0.593973	31.3497	0.526681	31.3477	0.247953	31.3417	0.16985
31.346	0.393021	31.343	0.695119	31.349	0.595557	31.35	0.528925	31.348	0.249499	31.342	0.170563
31.3463	0.39497	31.3433	0.697045	31.3493	0.597155	31.3503	0.531168	31.3483	0.251053	31.3423	0.17128
31.3467	0.396937	31.3437	0.698962	31.3497	0.598767	31.3507	0.53341	31.3487	0.252615	31.3427	0.171999
31.347	0.398922	31.344	0.700869	31.35	0.600392	31.351	0.53565	31.349	0.254186	31.343	0.172722
31.3473	0.400925	31.3443	0.702767	31.3503	0.60203	31.3513	0.537888	31.3493	0.255765	31.3433	0.173449
31.3477	0.402945	31.3447	0.704655	31.3507	0.603681	31.3517	0.540124	31.3497	0.257351	31.3437	0.174179
31.348	0.404982	31.345	0.706534	31.351	0.605346	31.352	0.542357	31.35	0.258946	31.344	0.174913
31.3483	0.407036	31.3453	0.708403	31.3513	0.607024	31.3523	0.544589	31.3503	0.260549	31.3443	0.175651
31.3486	0.409106	31.3456	0.710262	31.3516	0.608714	31.3526	0.546817	31.3506	0.262159	31.3446	0.176393
31.349	0.411194	31.346	0.712111	31.352	0.610418	31.353	0.549043	31.351	0.263777	31.345	0.177138
31.3493	0.413297	31.3463	0.71395	31.3523	0.612134	31.3533	0.551266	31.3513	0.265403	31.3453	0.177888
31.3496	0.415417	31.3466	0.715779	31.3526	0.613862	31.3536	0.553486	31.3516	0.267036	31.3456	0.178642
31.35	0.417553	31.347	0.717598	31.353	0.615603	31.354	0.555703	31.352	0.268677	31.346	0.1794
31.3503	0.419705	31.3473	0.719407	31.3533	0.617357	31.3543	0.557917	31.3523	0.270325	31.3463	0.180163
31.3506	0.421872	31.3476	0.721205	31.3536	0.619122	31.3546	0.560126	31.3526	0.27198	31.3466	0.18093
31.351	0.424054	31.348	0.722993	31.354	0.6209	31.355	0.562333	31.353	0.273643	31.347	0.181702
31.3513	0.426252	31.3483	0.72477	31.3543	0.62269	31.3553	0.564535	31.3533	0.275312	31.3473	0.182478
31.3516	0.428465	31.3486	0.726536	31.3546	0.624492	31.3556	0.566733	31.3536	0.276989	31.3476	0.183259
31.3519	0.430692	31.3489	0.728292	31.3549	0.626306	31.3559	0.568927	31.3539	0.278672	31.3479	0.184045
31.3523	0.432934	31.3493	0.730038	31.3553	0.628131	31.3563	0.571117	31.3543	0.280362	31.3483	0.184836
31.3526	0.435191	31.3496	0.731772	31.3556	0.629968	31.3566	0.573302	31.3546	0.282059	31.3486	0.185632
31.3529	0.437462	31.3499	0.733495	31.3559	0.631817	31.3569	0.575483	31.3549	0.283762	31.3489	0.186433
31.3533	0.439747	31.3503	0.735207	31.3563	0.633677	31.3573	0.577659	31.3553	0.285472	31.3493	0.187239
31.3536	0.442045	31.3506	0.736908	31.3566	0.635548	31.3576	0.579829	31.3556	0.287189	31.3496	0.18805
31.3539	0.444358	31.3509	0.738598	31.3569	0.637431	31.3579	0.581995	31.3559	0.288911	31.3499	0.188867
31.3543	0.446683	31.3513	0.740277	31.3573	0.639325	31.3583	0.584155	31.3563	0.29064	31.3503	0.189689
31.3546	0.449022	31.3516	0.741945	31.3576	0.641226	31.3586	0.586313	31.3566	0.292376	31.3506	0.190516
31.3549	0.451371	31.3519	0.743604	31.3579	0.643132	31.3589	0.588471	31.3569	0.29412	31.3509	0.191347
31.3552	0.453732	31.3522	0.745253	31.3582	0.645043	31.3592	0.590628	31.3572	0.29587	31.3512	0.192182
31.3556	0.456105	31.3526	0.746893	31.3586	0.646959	31.3596	0.592784	31.3576	0.297628	31.3516	0.193022
31.3559	0.458488	31.3529	0.748522	31.3589	0.64888	31.3599	0.594939	31.3579	0.299394	31.3519	0.193866
31.3562	0.460876	31.3532	0.750157	31.3592	0.6508	31.3602	0.597094	31.3582	0.301163	31.3522	0.194717
31.3566	0.463267	31.3536	0.751798	31.3596	0.652718	31.3606	0.599249	31.3586	0.302936	31.3526	0.195577
31.3569	0.465661	31.3539	0.753447	31.3599	0.654634	31.3609	0.601403	31.3589	0.304713	31.3529	0.196445
31.3572	0.468058	31.3542	0.755103	31.3602	0.656549	31.3612	0.603557	31.3592	0.306493	31.3532	0.197322
31.3576	0.470458	31.3546	0.756765	31.3606	0.658461	31.3616	0.60571	31.3596	0.308277	31.3536	0.198207
31.3579	0.47286	31.3549	0.758433	31.3609	0.660371	31.3619	0.607862	31.3599	0.310064	31.3539	0.199101
31.3582	0.475266	31.3552	0.760106	31.3612	0.662279	31.3622	0.610014	31.3602	0.311855	31.3542	0.200003
31.3585	0.477674	31.3555	0.761785	31.3615	0.664185	31.3625	0.612165	31.3605	0.31365	31.3545	0.200914
31.3589	0.480084	31.3559	0.763469	31.3619	0.666089	31.3629	0.614315	31.3609	0.315447	31.3549	0.201832
31.3592	0.482497	31.3562	0.765158	31.3622	0.66799	31.3632	0.616463	31.3612	0.317249	31.3552	0.202759
31.3595	0.484913	31.3565	0.766851	31.3625	0.669889	31.3635	0.618611	31.3615	0.319054	31.3555	0.203695
31.3599	0.48733	31.3569	0.768547	31.3629	0.671784	31.3639	0.620757	31.3619	0.320862	31.3559	0.204639
31.3602	0.48975	31.3572	0.770248	31.3632	0.673678	31.3642	0.622902	31.3622	0.322673	31.3562	0.205591
31.3605	0.492172	31.3575	0.771951	31.3635	0.675568	31.3645	0.625046	31.3625	0.324489	31.3565	0.206551
31.3609	0.494596	31.3579	0.773657	31.3639	0.677456	31.3649	0.627188	31.3629	0.326307	31.3569	0.20752
31.3612	0.497022	31.3582	0.775366	31.3642	0.67934	31.3652	0.629328	31.3632	0.328129	31.3572	0.208497
31.3615	0.499449	31.3585	0.777077	31.3645	0.681222	31.3655	0.631467	31.3635	0.329954	31.3575	0.209482
31.3618	0.501879	31.3588	0.77879	31.3648	0.6831	31.3658	0.633604	31.3638	0.331783	31.3578	0.210476
31.3622	0.50431	31.3592	0.780504	31.3652	0.684975	31.3662	0.635739	31.3642	0.333614	31.3582	0.211478
31.3625	0.506743	31.3595	0.78222	31.3655	0.686847	31.3665	0.637873	31.3645	0.335449	31.3585	0.212488
31.3628	0.509177	31.3598	0.783936	31.3658	0.688716	31.3668	0.640004	31.3648	0.337288	31.3588	0.213506
31.3632	0.511613	31.3602	0.785652	31.3662	0.69058	31.3672	0.642133	31.3652	0.339129	31.3592	0.214532
31.3635	0.51405	31.3605	0.787369	31.3665	0.692442	31.3675	0.644259	31.3655	0.340974	31.3595	0.215567
31.3638	0.516488	31.3608	0.789085	31.3668	0.694299	31.3678	0.646384	31.3658	0.342822	31.3598	0.216609
31.3642	0.518928	31.3612	0.790801	31.3672	0.696153	31.3682	0.648506	31.3662	0.344674	31.3602	0.21766
31.3645	0.521368	31.3615	0.792519	31.3675	0.698004	31.3685	0.650625	31.3665	0.346528	31.3605	0.21872
31.3648	0.523807	31.3618	0.794243	31.3678	0.699855	31.3688	0.652741	31.3668	0.348384	31.3608	0.219788
31.3652	0.526245	31.3622	0.795975	31.3682	0.701704	31.3692	0.654854	31.3672	0.350243	31.3612	0.220866
31.3655	0.528682	31.3625	0.797713	31.3685	0.703552	31.3695	0.656964	31.3675	0.352104	31.3615	0.221953
31.3658	0.531117	31.3628	0.799457	31.3688	0.705399	31.3698	0.659071	31.3678	0.353967	31.3618	0.223049
31.3661	0.533553	31.3631	0.801202	31.3691	0.707243	31.3701	0.661175	31.3681	0.355834	31.3621	0.224157
31.3665	0.535991	31.3635	0.802943	31.3695	0.709084	31.3705	0.663278	31.3685	0.357709	31.3625	0.225278
31.3668	0.538432	31.3638	0.804681	31.3698	0.710921	31.3708	0.665381	31.3688	0.35959	31.3628	0.226412
31.3671	0.540873	31.3641	0.806415	31.3701	0.712754	31.3711	0.667482	31.3691	0.361477	31.3631	0.22756
31.3675	0.543317	31.3645	0.808146	31.3705	0.714584	31.3715	0.669582	31.3695	0.363371	31.3635	0.228721
31.3678	0.545761	31.3648	0.809873	31.3708	0.71641	31.3718	0.67168	31.3698	0.365272	31.3638	0.229896
31.3681	0.548207	31.3651	0.811596	31.3711	0.718232	31.3721	0.673777	31.3701	0.367178	31.3641	0.231083
31.3685	0.550654	31.3655	0.813316	31.3715	0.720051	31.3725	0.675872	31.3705	0.36909	31.3645	0.232284
31.3688	0.553102	31.3658	0.815031	31.3718	0.721867	31.3728	0.677965	31.3708	0.371009	31.3648	0.233497
31.3691	0.555551	31.3661	0.816743	31.3721	0.723678	31.3731	0.680056	31.3711	0.372933	31.3651	0.234724
31.3694	0.558	31.3664	0.818451	31.3724	0.725486	31.3734	0.682145	31.3714	0.374862	31.3654	0.235963
31.3698	0.560449	31.3668	0.820155	31.3728	0.72729	31.3738	0.684232	31.3718	0.376798	31.3658	0.237215
31.3701	0.562899	31.3671	0.821855	31.3731	0.729091	31.3741	0.686316	31.3721	0.378739	31.3661	0.23848
31.3704	0.565348	31.3674	0.82355	31.3734	0.730888	31.3744	0.688397	31.3724	0.380685	31.3664	0.239757
31.3708	0.567797	31.3678	0.825242	31.3738	0.732682	31.3748	0.690476	31.3728	0.382636	31.3668	0.241047
31.3711	0.570246	31.3681	0.82693	31.3741	0.734471	31.3751	0.692552	31.3731	0.384592	31.3671	0.242349
31.3714	0.572694	31.3684	0.828613	31.3744	0.736258	31.3754	0.694625	31.3734	0.386554	31.3674	0.243664
31.3718	0.575142	31.3688	0.830292	31.3748	0.73804	31.3758	0.696695	31.3738	0.38852	31.3678	0.244991
31.3721	0.577589	31.3691	0.831967	31.3751	0.739819	31.3761	0.698762	31.3741	0.390491	31.3681	0.24633
31.3724	0.580034	31.3694	0.833638	31.3754	0.741595	31.3764	0.700825	31.3744	0.392466	31.3684	0.247681
31.3727	0.582478	31.3697	0.835304	31.3757	0.743367	31.3767	0.702885	31.3747	0.394446	31.3687	0.249044
31.3731	0.584921	31.3701	0.836966	31.3761	0.745135	31.3771	0.704941	31.3751	0.396431	31.3691	0.25042
31.3734	0.587363	31.3704	0.838624	31.3764	0.7469	31.3774	0.706993	31.3754	0.398419	31.3694	0.251807
31.3737	0.589802	31.3707	0.840277	31.3767	0.748661	31.3777	0.709041	31.3757	0.400412	31.3697	0.253206
31.3741	0.592239	31.3711	0.841926	31.3771	0.750418	31.3781	0.711086	31.3761	0.402409	31.3701	0.254617
31.3744	0.594675	31.3714	0.84357	31.3774	0.752172	31.3784	0.713126	31.3764	0.404409	31.3704	0.256039
31.3747	0.59711	31.3717	0.845209	31.3777	0.753925	31.3787	0.715164	31.3767	0.406417	31.3707	0.257473
31.3751	0.599546	31.3721	0.846843	31.3781	0.755676	31.3791	0.717201	31.3771	0.408431	31.3711	0.258917
31.3754	0.60198	31.3724	0.848472	31.3784	0.757426	31.3794	0.719236	31.3774	0.410451	31.3714	0.260373
31.3757	0.604415	31.3727	0.850096	31.3787	0.759175	31.3797	0.721269	31.3777	0.412478	31.3717	0.26184
31.376	0.606849	31.373	0.851713	31.379	0.760924	31.38	0.723299	31.378	0.41451	31.372	0.263318
31.3764	0.609288	31.3734	0.853323	31.3794	0.762683	31.3804	0.725324	31.3784	0.416548	31.3724	0.264804
31.3767	0.611729	31.3737	0.854925	31.3797	0.76445	31.3807	0.727344	31.3787	0.41859	31.3727	0.2663
31.377	0.614174	31.374	0.856519	31.38	0.766226	31.381	0.729359	31.379	0.420637	31.373	0.267805
31.3774	0.616622	31.3744	0.858105	31.3804	0.768011	31.3814	0.731369	31.3794	0.422689	31.3734	0.269319
31.3777	0.619072	31.3747	0.859682	31.3807	0.769804	31.3817	0.733373	31.3797	0.424746	31.3737	0.270842
31.378	0.621525	31.375	0.861252	31.381	0.771605	31.382	0.735372	31.38	0.426807	31.374	0.272373
31.3784	0.62398	31.3754	0.862814	31.3814	0.773414	31.3824	0.737366	31.3804	0.428873	31.3744	0.273914
31.3787	0.626437	31.3757	0.864368	31.3817	0.775231	31.3827	0.739355	31.3807	0.430944	31.3747	0.275463
31.379	0.628897	31.376	0.865914	31.382	0.777056	31.383	0.741338	31.381	0.433019	31.375	0.277022
31.3793	0.631358	31.3763	0.867452	31.3823	0.778889	31.3833	0.743315	31.3813	0.435098	31.3753	0.278589
31.3797	0.63382	31.3767	0.868982	31.3827	0.780729	31.3837	0.745288	31.3817	0.437182	31.3757	0.280164
31.38	0.636284	31.377	0.870505	31.383	0.782577	31.384	0.747254	31.382	0.43927	31.376	0.281748
31.3803	0.638748	31.3773	0.872019	31.3833	0.784432	31.3843	0.749216	31.3823	0.441362	31.3763	0.283341
31.3807	0.641214	31.3777	0.873525	31.3837	0.786295	31.3847	0.751171	31.3827	0.443458	31.3767	0.284942
31.381	0.64368	31.378	0.875024	31.384	0.788164	31.385	0.753121	31.383	0.445559	31.377	0.286551
31.3813	0.646147	31.3783	0.876514	31.3843	0.790041	31.3853	0.755066	31.3833	0.447664	31.3773	0.288169
31.3817	0.648614	31.3787	0.877997	31.3847	0.791925	31.3857	0.757005	31.3837	0.449773	31.3777	0.289795
31.382	0.651081	31.379	0.879472	31.385	0.793815	31.386	0.758938	31.384	0.451885	31.378	0.291429
31.3823	0.653548	31.3793	0.880939	31.3853	0.795712	31.3863	0.760865	31.3843	0.454002	31.3783	0.293071
31.3826	0.656014	31.3796	0.882398	31.3856	0.797615	31.3866	0.762787	31.3846	0.456123	31.3786	0.294722
31.383	0.65848	31.38	0.88385	31.386	0.799525	31.387	0.764702	31.385	0.458247	31.379	0.29638
31.3833	0.660945	31.3803	0.885293	31.3863	0.801442	31.3873	0.766612	31.3853	0.460375	31.3793	0.298047
31.3836	0.663409	31.3806	0.886729	31.3866	0.803364	31.3876	0.768516	31.3856	0.462507	31.3796	0.299721
31.384	0.665873	31.381	0.888157	31.387	0.805293	31.388	0.770414	31.386	0.464643	31.38	0.301403
31.3843	0.668334	31.3813	0.889577	31.3873	0.807227	31.3883	0.772307	31.3863	0.466782	31.3803	0.303093
31.3846	0.670797	31.3816	0.890984	31.3876	0.809164	31.3886	0.774193	31.3866	0.468925	31.3806	0.304792
31.385	0.673262	31.382	0.892376	31.388	0.811102	31.389	0.776074	31.387	0.471071	31.381	0.3065
31.3853	0.675729	31.3823	0.893755	31.3883	0.81304	31.3893	0.777949	31.3873	0.473221	31.3813	0.308217
31.3856	0.678198	31.3826	0.895118	31.3886	0.814979	31.3896	0.779818	31.3876	0.475375	31.3816	0.309943
31.3859	0.680668	31.3829	0.896467	31.3889	0.816919	31.3899	0.781682	31.3879	0.477532	31.3819	0.311678
31.3863	0.683133	31.3833	0.897813	31.3893	0.818854	31.3903	0.783546	31.3883	0.479689	31.3823	0.313421
31.3866	0.685594	31.3836	0.899155	31.3896	0.820784	31.3906	0.785411	31.3886	0.481847	31.3826	0.315171
31.3869	0.688049	31.3839	0.900494	31.3899	0.822709	31.3909	0.787276	31.3889	0.484006	31.3829	0.31693
31.3873	0.6905	31.3843	0.90183	31.3903	0.824629	31.3913	0.789142	31.3893	0.486165	31.3833	0.318696
31.3876	0.692945	31.3846	0.903162	31.3906	0.826543	31.3916	0.791008	31.3896	0.488325	31.3836	0.32047
31.3879	0.695386	31.3849	0.904489	31.3909	0.828452	31.3919	0.792874	31.3899	0.490485	31.3839	0.322252
31.3883	0.697821	31.3853	0.905812	31.3913	0.830355	31.3923	0.79474	31.3903	0.492645	31.3843	0.324041
31.3886	0.700252	31.3856	0.90713	31.3916	0.832253	31.3926	0.796606	31.3906	0.494806	31.3846	0.325838
31.3889	0.702677	31.3859	0.908443	31.3919	0.834145	31.3929	0.798472	31.3909	0.496968	31.3849	0.327643
31.3892	0.705097	31.3862	0.909751	31.3922	0.836031	31.3932	0.800338	31.3912	0.49913	31.3852	0.329455
31.3896	0.707511	31.3866	0.911053	31.3926	0.837911	31.3936	0.802203	31.3916	0.501292	31.3856	0.331275
31.3899	0.709921	31.3869	0.912349	31.3929	0.839785	31.3939	0.804067	31.3919	0.503454	31.3859	0.333103
31.3902	0.712325	31.3872	0.913638	31.3932	0.841653	31.3942	0.805931	31.3922	0.505618	31.3862	0.334938
31.3906	0.714724	31.3876	0.914922	31.3936	0.843515	31.3946	0.807793	31.3926	0.507781	31.3866	0.33678
31.3909	0.717118	31.3879	0.916198	31.3939	0.84537	31.3949	0.809655	31.3929	0.509945	31.3869	0.338631
31.3912	0.719506	31.3882	0.917467	31.3942	0.847219	31.3952	0.811516	31.3932	0.512109	31.3872	0.340488
31.3916	0.721889	31.3886	0.918729	31.3946	0.849062	31.3956	0.813375	31.3936	0.514274	31.3876	0.342354
31.3919	0.724267	31.3889	0.919983	31.3949	0.850898	31.3959	0.815233	31.3939	0.516439	31.3879	0.344226
31.3922	0.726639	31.3892	0.921229	31.3952	0.852727	31.3962	0.81709	31.3942	0.518605	31.3882	0.346106
31.3925	0.729006	31.3895	0.922467	31.3955	0.85455	31.3965	0.818944	31.3945	0.52077	31.3885	0.347994
31.3929	0.731367	31.3899	0.923697	31.3959	0.856365	31.3969	0.820797	31.3949	0.522936	31.3889	0.349889
31.3932	0.733723	31.3902	0.924917	31.3962	0.858174	31.3972	0.822648	31.3952	0.525103	31.3892	0.351791
31.3935	0.736074	31.3905	0.926129	31.3965	0.859976	31.3975	0.824497	31.3955	0.52727	31.3895	0.3537
31.3939	0.738419	31.3909	0.927331	31.3969	0.86177	31.3979	0.826344	31.3959	0.529437	31.3899	0.355617
31.3942	0.740758	31.3912	0.928523	31.3972	0.863557	31.3982	0.828189	31.3962	0.531604	31.3902	0.357541
31.3945	0.74309	31.3915	0.92971	31.3975	0.865336	31.3985	0.830031	31.3965	0.533771	31.3905	0.359473
31.3949	0.745413	31.3919	0.930895	31.3979	0.867106	31.3989	0.831871	31.3969	0.535937	31.3909	0.361414
31.3952	0.747726	31.3922	0.932078	31.3982	0.868866	31.3992	0.833707	31.3972	0.538103	31.3912	0.363363
31.3955	0.75003	31.3925	0.933259	31.3985	0.870617	31.3995	0.835541	31.3975	0.540267	31.3915	0.365321
31.3959	0.752324	31.3929	0.934438	31.3989	0.872359	31.3999	0.837372	31.3979	0.54243	31.3919	0.367287
31.3962	0.754609	31.3932	0.935613	31.3992	0.874093	31.4002	0.839197	31.3982	0.5446	31.3922	0.369271
31.3965	0.756886	31.3935	0.936781	31.3995	0.875822	31.4005	0.841013	31.3985	0.546782	31.3925	0.371276
31.3968	0.759153	31.3938	0.937944	31.3998	0.877544	31.4008	0.842821	31.3988	0.548976	31.3928	0.373302
31.3972	0.761412	31.3942	0.9391	31.4002	0.879261	31.4012	0.844621	31.3992	0.551181	31.3932	0.375349
31.3975	0.763662	31.3945	0.94025	31.4005	0.880971	31.4015	0.846413	31.3995	0.553397	31.3935	0.377418
31.3978	0.765902	31.3948	0.941394	31.4008	0.882675	31.4018	0.848196	31.3998	0.555623	31.3938	0.379507
31.3982	0.768134	31.3952	0.942532	31.4012	0.884372	31.4022	0.849971	31.4002	0.55786	31.3942	0.381616
31.3985	0.770356	31.3955	0.943663	31.4015	0.886062	31.4025	0.851738	31.4005	0.560108	31.3945	0.383746
31.3988	0.772568	31.3958	0.944788	31.4018	0.887745	31.4028	0.853496	31.4008	0.562365	31.3948	0.385895
31.3992	0.774771	31.3962	0.945906	31.4022	0.88942	31.4032	0.855246	31.4012	0.564632	31.3952	0.388065
31.3995	0.776965	31.3965	0.947017	31.4025	0.891089	31.4035	0.856988	31.4015	0.566908	31.3955	0.390254
31.3998	0.779148	31.3968	0.948122	31.4028	0.892749	31.4038	0.858721	31.4018	0.569194	31.3958	0.392462
31.4001	0.781322	31.3971	0.94922	31.4031	0.894402	31.4041	0.860446	31.4021	0.571488	31.3961	0.39469
31.4005	0.783486	31.3975	0.950311	31.4035	0.896047	31.4045	0.862161	31.4025	0.573792	31.3965	0.396936
31.4008	0.78564	31.3978	0.951396	31.4038	0.897684	31.4048	0.863869	31.4028	0.576104	31.3968	0.399201
31.4011	0.787783	31.3981	0.952473	31.4041	0.899312	31.4051	0.865568	31.4031	0.578424	31.3971	0.401485
31.4015	0.789917	31.3985	0.953543	31.4045	0.900932	31.4055	0.867258	31.4035	0.580752	31.3975	0.403787
31.4018	0.79204	31.3988	0.954607	31.4048	0.902543	31.4058	0.868939	31.4038	0.583088	31.3978	0.406107
31.4021	0.794153	31.3991	0.955663	31.4051	0.904144	31.4061	0.870612	31.4041	0.585432	31.3981	0.408445
31.4025	0.796255	31.3995	0.956712	31.4055	0.905737	31.4065	0.872276	31.4045	0.587783	31.3985	0.4108
31.4028	0.798347	31.3998	0.957754	31.4058	0.907321	31.4068	0.873931	31.4048	0.590141	31.3988	0.413173
31.4031	0.800428	31.4001	0.958789	31.4061	0.908895	31.4071	0.875577	31.4051	0.592505	31.3991	0.415563
31.4034	0.802499	31.4004	0.959816	31.4064	0.910459	31.4074	0.877215	31.4054	0.594876	31.3994	0.41797
31.4038	0.804558	31.4008	0.960836	31.4068	0.912014	31.4078	0.878843	31.4058	0.597254	31.3998	0.420394
31.4041	0.806607	31.4011	0.961848	31.4071	0.913558	31.4081	0.880463	31.4061	0.599638	31.4001	0.422835
31.4044	0.808644	31.4014	0.962853	31.4074	0.915093	31.4084	0.882073	31.4064	0.602027	31.4004	0.42529
31.4048	0.810671	31.4018	0.963852	31.4078	0.916619	31.4088	0.883671	31.4068	0.604423	31.4008	0.427758
31.4051	0.812688	31.4021	0.964843	31.4081	0.918137	31.4091	0.885257	31.4071	0.606824	31.4011	0.430237
31.4054	0.814693	31.4024	0.965827	31.4084	0.919646	31.4094	0.886831	31.4074	0.609231	31.4014	0.432727
31.4058	0.816688	31.4028	0.966804	31.4088	0.921146	31.4098	0.888393	31.4078	0.611643	31.4018	0.435227
31.4061	0.818676	31.4031	0.967772	31.4091	0.922639	31.4101	0.889944	31.4081	0.614058	31.4021	0.437737
31.4064	0.820663	31.4034	0.968726	31.4094	0.924126	31.4104	0.891486	31.4084	0.616474	31.4024	0.440254
31.4067	0.822649	31.4037	0.969667	31.4097	0.925608	31.4107	0.893019	31.4087	0.618889	31.4027	0.442777
31.4071	0.824633	31.4041	0.970594	31.4101	0.927084	31.4111	0.894543	31.4091	0.621304	31.4031	0.445307
31.4074	0.826616	31.4044	0.971507	31.4104	0.928555	31.4114	0.896058	31.4094	0.623718	31.4034	0.447842
31.4077	0.828597	31.4047	0.972407	31.4107	0.930019	31.4117	0.897563	31.4097	0.626132	31.4037	0.450384
31.4081	0.830576	31.4051	0.973294	31.4111	0.931476	31.4121	0.89906	31.4101	0.628544	31.4041	0.452931
31.4084	0.832552	31.4054	0.974168	31.4114	0.932927	31.4124	0.900546	31.4104	0.630956	31.4044	0.455484
31.4087	0.834526	31.4057	0.975028	31.4117	0.934372	31.4127	0.902023	31.4107	0.633367	31.4047	0.458041
31.4091	0.836497	31.4061	0.975875	31.4121	0.935809	31.4131	0.90349	31.4111	0.635777	31.4051	0.460604
31.4094	0.838465	31.4064	0.97671	31.4124	0.937239	31.4134	0.904947	31.4114	0.638185	31.4054	0.463172
31.4097	0.840429	31.4067	0.977531	31.4127	0.938662	31.4137	0.906394	31.4117	0.640592	31.4057	0.465744
31.41	0.84239	31.407	0.97834	31.413	0.940077	31.414	0.907831	31.412	0.642997	31.406	0.46832
31.4104	0.844347	31.4074	0.979136	31.4134	0.941485	31.4144	0.909257	31.4124	0.6454	31.4064	0.470901
31.4107	0.8463	31.4077	0.979919	31.4137	0.942884	31.4147	0.910673	31.4127	0.647801	31.4067	0.473485
31.411	0.848249	31.408	0.980689	31.414	0.944275	31.415	0.912078	31.413	0.6502	31.407	0.476073
31.4114	0.850193	31.4084	0.981447	31.4144	0.945658	31.4154	0.913472	31.4134	0.652597	31.4074	0.478665
31.4117	0.852132	31.4087	0.982193	31.4147	0.947032	31.4157	0.914856	31.4137	0.654991	31.4077	0.481259
31.412	0.854067	31.409	0.982926	31.415	0.948398	31.416	0.916228	31.414	0.657383	31.408	0.483857
31.4124	0.855996	31.4094	0.983647	31.4154	0.949754	31.4164	0.917589	31.4144	0.659772	31.4084	0.486458
31.4127	0.857919	31.4097	0.984356	31.4157	0.951101	31.4167	0.918939	31.4147	0.662158	31.4087	0.489061
31.413	0.859837	31.41	0.985053	31.416	0.952439	31.417	0.920278	31.415	0.664542	31.409	0.491666
31.4133	0.861749	31.4103	0.985738	31.4163	0.953767	31.4173	0.921605	31.4153	0.666922	31.4093	0.494273
31.4137	0.863654	31.4107	0.98641	31.4167	0.955086	31.4177	0.92292	31.4157	0.669299	31.4097	0.496883
31.414	0.865554	31.411	0.987071	31.417	0.956394	31.418	0.924223	31.416	0.671672	31.41	0.499494
31.4143	0.867446	31.4113	0.987721	31.4173	0.957693	31.4183	0.925514	31.4163	0.674042	31.4103	0.502106
31.4147	0.869337	31.4117	0.988353	31.4177	0.958983	31.4187	0.926797	31.4167	0.67641	31.4107	0.504722
31.415	0.871228	31.412	0.988967	31.418	0.960265	31.419	0.92807	31.417	0.678776	31.411	0.507342
31.4153	0.873117	31.4123	0.989564	31.4183	0.961539	31.4193	0.929334	31.4173	0.681141	31.4113	0.509965
31.4157	0.875005	31.4127	0.990143	31.4187	0.962804	31.4197	0.930589	31.4177	0.683505	31.4117	0.512591
31.416	0.876892	31.413	0.990705	31.419	0.96406	31.42	0.931835	31.418	0.685866	31.412	0.51522
31.4163	0.878778	31.4133	0.99125	31.4193	0.965295	31.4203	0.933066	31.4183	0.688223	31.4123	0.517842
31.4166	0.880661	31.4136	0.99178	31.4196	0.966507	31.4206	0.934284	31.4186	0.690576	31.4126	0.520457
31.417	0.882542	31.414	0.992294	31.42	0.967699	31.421	0.935486	31.419	0.692925	31.413	0.523065
31.4173	0.884421	31.4143	0.992793	31.4203	0.968869	31.4213	0.936675	31.4193	0.695269	31.4133	0.525666
31.4176	0.886297	31.4146	0.993275	31.4206	0.970018	31.4216	0.937849	31.4196	0.69761	31.4136	0.528261
31.418	0.888171	31.415	0.993741	31.421	0.971145	31.422	0.939009	31.42	0.699946	31.414	0.530848
31.4183	0.890043	31.4153	0.994192	31.4213	0.972251	31.4223	0.940155	31.4203	0.702277	31.4143	0.533429
31.4186	0.891912	31.4156	0.994626	31.4216	0.973336	31.4226	0.941287	31.4206	0.704604	31.4146	0.536003
31.419	0.893778	31.416	0.995044	31.422	0.9744	31.423	0.942404	31.421	0.706927	31.415	0.53857
31.4193	0.895642	31.4163	0.995446	31.4223	0.975443	31.4233	0.943508	31.4213	0.709245	31.4153	0.541129
31.4196	0.897502	31.4166	0.995832	31.4226	0.976465	31.4236	0.944597	31.4216	0.711558	31.4156	0.543682
31.4199	0.899359	31.4169	0.996202	31.4229	0.977466	31.4239	0.945672	31.4219	0.713866	31.4159	0.546228
31.4203	0.901213	31.4173	0.996555	31.4233	0.978447	31.4243	0.946733	31.4223	0.71617	31.4163	0.548767
31.4206	0.903064	31.4176	0.996892	31.4236	0.979406	31.4246	0.947779	31.4226	0.718468	31.4166	0.551299
31.4209	0.904912	31.4179	0.997213	31.4239	0.980345	31.4249	0.948812	31.4229	0.720762	31.4169	0.553824
31.4213	0.906756	31.4183	0.997517	31.4243	0.981263	31.4253	0.949831	31.4233	0.72305	31.4173	0.556342
31.4216	0.908596	31.4186	0.997805	31.4246	0.982161	31.4256	0.950835	31.4236	0.725334	31.4176	0.558853
31.4219	0.910433	31.4189	0.998077	31.4249	0.983038	31.4259	0.951826	31.4239	0.727612	31.4179	0.561357
31.4223	0.912266	31.4193	0.998332	31.4253	0.983895	31.4263	0.952802	31.4243	0.729885	31.4183	0.563854
31.4226	0.914095	31.4196	0.998571	31.4256	0.984732	31.4266	0.953765	31.4246	0.732152	31.4186	0.566343
31.4229	0.91592	31.4199	0.998793	31.4259	0.985548	31.4269	0.954713	31.4249	0.734414	31.4189	0.568826
31.4232	0.917741	31.4202	0.998999	31.4262	0.986344	31.4272	0.955647	31.4252	0.736671	31.4192	0.571301
31.4236	0.919558	31.4206	0.999188	31.4266	0.98712	31.4276	0.956568	31.4256	0.738922	31.4196	0.573769
31.4239	0.92137	31.4209	0.99936	31.4269	0.987876	31.4279	0.957474	31.4259	0.741167	31.4199	0.57623
31.4242	0.923179	31.4212	0.999516	31.4272	0.988612	31.4282	0.958367	31.4262	0.743407	31.4202	0.578684
31.4246	0.924978	31.4216	0.999651	31.4276	0.989325	31.4286	0.959247	31.4266	0.74564	31.4206	0.581131
31.4249	0.926764	31.4219	0.999765	31.4279	0.990016	31.4289	0.960114	31.4269	0.747865	31.4209	0.58357
31.4252	0.928538	31.4222	0.999856	31.4282	0.990683	31.4292	0.960968	31.4272	0.750084	31.4212	0.586003
31.4256	0.930299	31.4226	0.999925	31.4286	0.991326	31.4296	0.96181	31.4276	0.752294	31.4216	0.588428
31.4259	0.932047	31.4229	0.999971	31.4289	0.991947	31.4299	0.96264	31.4279	0.754497	31.4219	0.590847
31.4262	0.933775	31.4232	0.999996	31.4292	0.992544	31.4302	0.963462	31.4282	0.756696	31.4222	0.593261
31.4266	0.935481	31.4236	1	31.4296	0.993118	31.4306	0.964279	31.4286	0.758895	31.4226	0.595674
31.4269	0.937165	31.4239	0.999983	31.4299	0.993669	31.4309	0.965089	31.4289	0.761091	31.4229	0.598084
31.4272	0.938827	31.4242	0.999944	31.4302	0.994197	31.4312	0.965894	31.4292	0.763285	31.4232	0.600492
31.4275	0.940467	31.4245	0.999884	31.4305	0.994701	31.4315	0.966693	31.4295	0.765477	31.4235	0.602897
31.4279	0.942085	31.4249	0.999802	31.4309	0.995183	31.4319	0.967486	31.4299	0.767666	31.4239	0.605299
31.4282	0.94368	31.4252	0.999698	31.4312	0.995642	31.4322	0.968273	31.4302	0.769853	31.4242	0.607698
31.4285	0.945254	31.4255	0.999572	31.4315	0.996078	31.4325	0.969053	31.4305	0.772037	31.4245	0.610094
31.4289	0.946804	31.4259	0.999425	31.4319	0.996491	31.4329	0.969827	31.4309	0.774218	31.4249	0.612488
31.4292	0.948332	31.4262	0.999254	31.4322	0.996881	31.4332	0.970596	31.4312	0.776396	31.4252	0.614878
31.4295	0.949838	31.4265	0.999062	31.4325	0.997247	31.4335	0.971357	31.4315	0.77857	31.4255	0.617265
31.4299	0.951321	31.4269	0.998847	31.4329	0.997591	31.4339	0.972113	31.4319	0.780741	31.4259	0.619648
31.4302	0.952781	31.4272	0.998609	31.4332	0.997912	31.4342	0.972861	31.4322	0.782907	31.4262	0.622028
31.4305	0.954219	31.4275	0.998348	31.4335	0.998209	31.4345	0.973604	31.4325	0.78507	31.4265	0.624405
31.4308	0.955634	31.4278	0.998064	31.4338	0.998484	31.4348	0.974339	31.4328	0.787229	31.4268	0.626778
31.4312	0.957026	31.4282	0.997757	31.4342	0.998736	31.4352	0.975069	31.4332	0.789383	31.4272	0.629147
31.4315	0.958394	31.4285	0.997427	31.4345	0.998965	31.4355	0.975791	31.4335	0.791532	31.4275	0.631512
31.4318	0.95974	31.4288	0.997073	31.4348	0.99917	31.4358	0.976507	31.4338	0.793677	31.4278	0.633874
31.4322	0.961063	31.4292	0.996696	31.4352	0.999353	31.4362	0.977215	31.4342	0.795817	31.4282	0.636231
31.4325	0.962362	31.4295	0.996295	31.4355	0.999513	31.4365	0.977917	31.4345	0.797952	31.4285	0.638584
31.4328	0.963638	31.4298	0.99587	31.4358	0.999649	31.4368	0.978612	31.4348	0.800081	31.4288	0.640933
31.4332	0.964891	31.4302	0.995421	31.4362	0.999763	31.4372	0.9793	31.4352	0.802205	31.4292	0.643278
31.4335	0.966121	31.4305	0.994947	31.4365	0.999854	31.4375	0.979981	31.4355	0.804323	31.4295	0.645618
31.4338	0.967327	31.4308	0.99445	31.4368	0.999921	31.4378	0.980655	31.4358	0.806435	31.4298	0.647954
31.4341	0.968509	31.4311	0.993928	31.4371	0.999966	31.4381	0.981322	31.4361	0.808541	31.4301	0.650285
31.4345	0.969668	31.4315	0.993384	31.4375	0.999991	31.4385	0.981981	31.4365	0.81064	31.4305	0.652612
31.4348	0.970806	31.4318	0.992826	31.4378	1	31.4388	0.982629	31.4368	0.812732	31.4308	0.654937
31.4351	0.971921	31.4321	0.992254	31.4381	0.999994	31.4391	0.983267	31.4371	0.814817	31.4311	0.657258
31.4355	0.973014	31.4325	0.991667	31.4385	0.999974	31.4395	0.983894	31.4375	0.816894	31.4315	0.659577
31.4358	0.974085	31.4328	0.991065	31.4388	0.999939	31.4398	0.984511	31.4378	0.818964	31.4318	0.661892
31.4361	0.975134	31.4331	0.99045	31.4391	0.999895	31.4401	0.985118	31.4381	0.821026	31.4321	0.664207
31.4365	0.976159	31.4335	0.989825	31.4395	0.999848	31.4405	0.985715	31.4385	0.823079	31.4325	0.666522
31.4368	0.977162	31.4338	0.989188	31.4398	0.999797	31.4408	0.986302	31.4388	0.825125	31.4328	0.668839
31.4371	0.978142	31.4341	0.988541	31.4401	0.999744	31.4411	0.986878	31.4391	0.827163	31.4331	0.671157
31.4374	0.979098	31.4344	0.987883	31.4404	0.999687	31.4414	0.987445	31.4394	0.829192	31.4334	0.673476
31.4378	0.980032	31.4348	0.987213	31.4408	0.999627	31.4418	0.988002	31.4398	0.831213	31.4338	0.675795
31.4381	0.980943	31.4351	0.986532	31.4411	0.999563	31.4421	0.988548	31.4401	0.833225	31.4341	0.678115
31.4384	0.981831	31.4354	0.985841	31.4414	0.999496	31.4424	0.989084	31.4404	0.835228	31.4344	0.680435
31.4388	0.982695	31.4358	0.985138	31.4418	0.999426	31.4428	0.989609	31.4408	0.837221	31.4348	0.682756
31.4391	0.983536	31.4361	0.984424	31.4421	0.999352	31.4431	0.990124	31.4411	0.839206	31.4351	0.685076
31.4394	0.984355	31.4364	0.983699	31.4424	0.999274	31.4434	0.990628	31.4414	0.84118	31.4354	0.687397
31.4398	0.98515	31.4368	0.982962	31.4428	0.999193	31.4438	0.991121	31.4418	0.843145	31.4358	0.689718
31.4401	0.985922	31.4371	0.982215	31.4431	0.999108	31.4441	0.991603	31.4421	0.8451	31.4361	0.692038
31.4404	0.986671	31.4374	0.981456	31.4434	0.999019	31.4444	0.992074	31.4424	0.847045	31.4364	0.694358
31.4407	0.987396	31.4377	0.980685	31.4437	0.998927	31.4447	0.992534	31.4427	0.848979	31.4367	0.696677
31.4411	0.988098	31.4381	0.979904	31.4441	0.998831	31.4451	0.992982	31.4431	0.850902	31.4371	0.698996
31.4414	0.988777	31.4384	0.979111	31.4444	0.998731	31.4454	0.993419	31.4434	0.852815	31.4374	0.701314
31.4417	0.989433	31.4387	0.978306	31.4447	0.998627	31.4457	0.993845	31.4437	0.854717	31.4377	0.703631
31.4421	0.990065	31.4391	0.97749	31.4451	0.998519	31.4461	0.994258	31.4441	0.856608	31.4381	0.705947
31.4424	0.990674	31.4394	0.976663	31.4454	0.998407	31.4464	0.994661	31.4444	0.858487	31.4384	0.708262
31.4427	0.991259	31.4397	0.975824	31.4457	0.998292	31.4467	0.995051	31.4447	0.860355	31.4387	0.710576
31.4431	0.991821	31.4401	0.974974	31.4461	0.998172	31.4471	0.995429	31.4451	0.86221	31.4391	0.712888
31.4434	0.99236	31.4404	0.974113	31.4464	0.998048	31.4474	0.995796	31.4454	0.864054	31.4394	0.715199
31.4437	0.992875	31.4407	0.97324	31.4467	0.99792	31.4477	0.99615	31.4457	0.865886	31.4397	0.717508
31.444	0.993366	31.441	0.972355	31.447	0.997788	31.448	0.996492	31.446	0.867705	31.44	0.719815
31.4444	0.993834	31.4414	0.971459	31.4474	0.997651	31.4484	0.996821	31.4464	0.869512	31.4404	0.72212
31.4447	0.994282	31.4417	0.970559	31.4477	0.99751	31.4487	0.997137	31.4467	0.871311	31.4407	0.724424
31.445	0.99471	31.442	0.969654	31.448	0.997364	31.449	0.997439	31.447	0.8731	31.441	0.726725
31.4454	0.995117	31.4424	0.968745	31.4484	0.997214	31.4494	0.997727	31.4474	0.874881	31.4414	0.729025
31.4457	0.995504	31.4427	0.967832	31.4487	0.997059	31.4497	0.998	31.4477	0.876653	31.4417	0.731323
31.446	0.995872	31.443	0.966914	31.449	0.996898	31.45	0.998258	31.448	0.878415	31.442	0.733618
31.4464	0.996224	31.4434	0.965986	31.4494	0.996728	31.4504	0.998499	31.4484	0.880169	31.4424	0.735907
31.4467	0.996562	31.4437	0.965047	31.4497	0.996549	31.4507	0.998722	31.4487	0.881915	31.4427	0.73819
31.447	0.996883	31.444	0.964098	31.45	0.996361	31.451	0.998928	31.449	0.883651	31.443	0.740467
31.4473	0.997189	31.4443	0.963139	31.4503	0.996163	31.4513	0.999115	31.4493	0.885379	31.4433	0.742738
31.4477	0.99748	31.4447	0.96217	31.4507	0.995957	31.4517	0.999285	31.4497	0.887098	31.4437	0.745002
31.448	0.997754	31.445	0.961192	31.451	0.995741	31.452	0.999437	31.45	0.888808	31.444	0.74726
31.4483	0.998014	31.4453	0.960205	31.4513	0.995516	31.4523	0.999571	31.4503	0.890508	31.4443	0.749512
31.4487	0.998257	31.4457	0.959209	31.4517	0.995283	31.4527	0.999687	31.4507	0.892199	31.4447	0.751757
31.449	0.998485	31.446	0.958204	31.452	0.99504	31.453	0.999785	31.451	0.893881	31.445	0.753996
31.4493	0.998697	31.4463	0.957191	31.4523	0.994789	31.4533	0.999865	31.4513	0.895553	31.4453	0.756228
31.4497	0.998893	31.4467	0.95617	31.4527	0.994529	31.4537	0.999926	31.4517	0.897215	31.4457	0.758454
31.45	0.999074	31.447	0.95514	31.453	0.99426	31.454	0.999969	31.452	0.898867	31.446	0.760673
31.4503	0.999238	31.4473	0.954103	31.4533	0.993982	31.4543	0.999994	31.4523	0.900509	31.4463	0.762885
31.4506	0.999387	31.4476	0.953058	31.4536	0.993696	31.4546	1	31.4526	0.902141	31.4466	0.765091
31.451	0.999519	31.448	0.952006	31.454	0.993401	31.455	0.999988	31.453	0.903763	31.447	0.76729
31.4513	0.999636	31.4483	0.950946	31.4543	0.993097	31.4553	0.999957	31.4533	0.905374	31.4473	0.769482
31.4516	0.999736	31.4486	0.94988	31.4546	0.992785	31.4556	0.999908	31.4536	0.906974	31.4476	0.771667
31.452	0.999821	31.449	0.948807	31.455	0.992464	31.456	0.99984	31.454	0.908564	31.448	0.773845
31.4523	0.999889	31.4493	0.947728	31.4553	0.992135	31.4563	0.999753	31.4543	0.910143	31.4483	0.776016
31.4526	0.999941	31.4496	0.946643	31.4556	0.991798	31.4566	0.999647	31.4546	0.911712	31.4486	0.77818
31.453	0.999977	31.45	0.945551	31.456	0.991452	31.457	0.999523	31.455	0.913269	31.449	0.780338
31.4533	0.999997	31.4503	0.944454	31.4563	0.991098	31.4573	0.999379	31.4553	0.914815	31.4493	0.782488
31.4536	1	31.4506	0.943352	31.4566	0.990736	31.4576	0.999217	31.4556	0.91635	31.4496	0.78463
31.4539	0.999987	31.4509	0.942244	31.4569	0.990366	31.4579	0.999036	31.4559	0.917873	31.4499	0.786766
31.4543	0.999958	31.4513	0.941132	31.4573	0.989987	31.4583	0.998835	31.4563	0.919385	31.4503	0.788894
31.4546	0.999912	31.4516	0.940008	31.4576	0.989599	31.4586	0.998617	31.4566	0.920886	31.4506	0.791015
31.4549	0.999849	31.4519	0.93887	31.4579	0.989199	31.4589	0.998382	31.4569	0.922376	31.4509	0.793127
31.4553	0.99977	31.4523	0.937718	31.4583	0.988789	31.4593	0.99813	31.4573	0.923855	31.4513	0.795231
31.4556	0.999674	31.4526	0.936553	31.4586	0.988369	31.4596	0.99786	31.4576	0.925324	31.4516	0.797327
31.4559	0.999561	31.4529	0.935374	31.4589	0.987937	31.4599	0.997574	31.4579	0.926781	31.4519	0.799415
31.4563	0.999429	31.4533	0.934175	31.4593	0.98749	31.4603	0.997266	31.4583	0.928224	31.4523	0.801502
31.4566	0.999277	31.4536	0.932955	31.4596	0.987026	31.4606	0.996938	31.4586	0.929653	31.4526	0.80359
31.4569	0.999105	31.4539	0.931715	31.4599	0.986546	31.4609	0.996589	31.4589	0.931068	31.4529	0.805677
31.4573	0.998913	31.4543	0.930454	31.4603	0.98605	31.4613	0.996218	31.4593	0.932468	31.4533	0.807764
31.4576	0.998702	31.4546	0.929172	31.4606	0.985538	31.4616	0.995827	31.4596	0.933854	31.4536	0.809851
31.4579	0.998471	31.4549	0.927871	31.4609	0.98501	31.4619	0.995414	31.4599	0.935225	31.4539	0.811937
31.4582	0.99822	31.4552	0.92655	31.4612	0.984466	31.4622	0.994981	31.4602	0.936581	31.4542	0.814022
31.4586	0.99795	31.4556	0.925209	31.4616	0.983906	31.4626	0.994527	31.4606	0.937923	31.4546	0.816107
31.4589	0.99766	31.4559	0.923849	31.4619	0.983331	31.4629	0.994052	31.4609	0.939251	31.4549	0.81819
31.4592	0.997351	31.4562	0.92247	31.4622	0.982741	31.4632	0.993557	31.4612	0.940563	31.4552	0.820271
31.4596	0.997022	31.4566	0.921072	31.4626	0.982135	31.4636	0.99304	31.4616	0.941861	31.4556	0.822351
31.4599	0.996673	31.4569	0.919655	31.4629	0.981513	31.4639	0.992503	31.4619	0.943144	31.4559	0.82443
31.4602	0.996305	31.4572	0.91822	31.4632	0.980877	31.4642	0.991946	31.4622	0.944412	31.4562	0.826506
31.4606	0.995917	31.4576	0.916766	31.4636	0.980226	31.4646	0.991368	31.4626	0.945665	31.4566	0.82858
31.4609	0.99551	31.4579	0.915295	31.4639	0.979559	31.4649	0.990769	31.4629	0.946904	31.4569	0.830651
31.4612	0.995083	31.4582	0.913805	31.4642	0.978878	31.4652	0.99015	31.4632	0.948127	31.4572	0.83272
31.4615	0.994637	31.4585	0.912298	31.4645	0.978182	31.4655	0.989511	31.4635	0.949336	31.4575	0.834786
31.4619	0.994171	31.4589	0.910774	31.4649	0.977472	31.4659	0.988851	31.4639	0.95053	31.4579	0.83685
31.4622	0.993686	31.4592	0.909233	31.4652	0.976747	31.4662	0.988171	31.4642	0.951708	31.4582	0.83891
31.4625	0.993182	31.4595	0.907674	31.4655	0.976008	31.4665	0.987471	31.4645	0.952872	31.4585	0.840966
31.4629	0.992658	31.4599	0.906099	31.4659	0.975255	31.4669	0.986751	31.4649	0.95402	31.4589	0.843019
31.4632	0.992115	31.4602	0.904508	31.4662	0.974487	31.4672	0.98601	31.4652	0.955153	31.4592	0.845068
31.4635	0.991552	31.4605	0.9029	31.4665	0.973706	31.4675	0.985249	31.4655	0.956271	31.4595	0.847114
31.4639	0.990971	31.4609	0.901277	31.4669	0.972911	31.4679	0.984469	31.4659	0.957374	31.4599	0.849155
31.4642	0.99037	31.4612	0.899637	31.4672	0.972102	31.4682	0.983668	31.4662	0.958462	31.4602	0.851192
31.4645	0.989747	31.4615	0.897982	31.4675	0.971279	31.4685	0.982848	31.4665	0.959535	31.4605	0.853223
31.4648	0.989101	31.4618	0.896312	31.4678	0.970443	31.4688	0.982011	31.4668	0.960594	31.4608	0.855249
31.4652	0.988431	31.4622	0.894626	31.4682	0.969594	31.4692	0.981155	31.4672	0.961639	31.4612	0.857268
31.4655	0.987737	31.4625	0.892926	31.4685	0.968731	31.4695	0.980283	31.4675	0.962671	31.4615	0.85928
31.4658	0.987019	31.4628	0.891211	31.4688	0.967855	31.4698	0.979392	31.4678	0.963688	31.4618	0.861285
31.4662	0.986278	31.4632	0.889486	31.4692	0.966969	31.4702	0.978486	31.4682	0.964693	31.4622	0.863282
31.4665	0.985513	31.4635	0.887754	31.4695	0.966074	31.4705	0.977564	31.4685	0.965685	31.4625	0.865269
31.4668	0.984724	31.4638	0.886015	31.4698	0.96517	31.4708	0.976627	31.4688	0.966665	31.4628	0.867247
31.4672	0.983912	31.4642	0.884269	31.4702	0.964258	31.4712	0.975676	31.4692	0.967632	31.4632	0.869216
31.4675	0.983076	31.4645	0.882517	31.4705	0.963336	31.4715	0.974709	31.4695	0.968587	31.4635	0.871174
31.4678	0.982216	31.4648	0.880758	31.4708	0.962406	31.4718	0.973728	31.4698	0.969529	31.4638	0.873123
31.4681	0.981333	31.4651	0.878993	31.4711	0.961467	31.4721	0.972732	31.4701	0.970458	31.4641	0.875061
31.4685	0.980426	31.4655	0.877221	31.4715	0.96052	31.4725	0.971721	31.4705	0.971375	31.4645	0.876989
31.4688	0.979495	31.4658	0.875443	31.4718	0.959565	31.4728	0.970695	31.4708	0.97228	31.4648	0.878906
31.4691	0.97854	31.4661	0.873659	31.4721	0.958601	31.4731	0.969655	31.4711	0.973172	31.4651	0.880813
31.4695	0.977561	31.4665	0.871869	31.4725	0.957628	31.4735	0.9686	31.4715	0.974051	31.4655	0.882708
31.4698	0.976558	31.4668	0.870073	31.4728	0.956647	31.4738	0.96753	31.4718	0.974917	31.4658	0.884593
31.4701	0.975531	31.4671	0.868271	31.4731	0.955658	31.4741	0.966446	31.4721	0.975771	31.4661	0.886466
31.4705	0.97448	31.4675	0.866464	31.4735	0.954661	31.4745	0.965348	31.4725	0.976612	31.4665	0.888328
31.4708	0.973404	31.4678	0.86465	31.4738	0.953655	31.4748	0.964235	31.4728	0.977441	31.4668	0.890178
31.4711	0.972305	31.4681	0.862832	31.4741	0.952642	31.4751	0.963108	31.4731	0.978256	31.4671	0.892017
31.4714	0.971181	31.4684	0.861008	31.4744	0.95162	31.4754	0.961967	31.4734	0.979059	31.4674	0.893843
31.4718	0.970032	31.4688	0.859178	31.4748	0.950591	31.4758	0.960811	31.4738	0.979849	31.4678	0.895657
31.4721	0.96886	31.4691	0.857343	31.4751	0.949553	31.4761	0.959641	31.4741	0.980627	31.4681	0.89746
31.4724	0.967662	31.4694	0.855504	31.4754	0.948508	31.4764	0.958457	31.4744	0.981391	31.4684	0.899249
31.4728	0.966441	31.4698	0.853659	31.4758	0.947455	31.4768	0.957259	31.4748	0.982143	31.4688	0.901026
31.4731	0.965194	31.4701	0.851809	31.4761	0.946394	31.4771	0.956048	31.4751	0.982882	31.4691	0.902791
31.4734	0.963923	31.4704	0.849955	31.4764	0.945325	31.4774	0.954822	31.4754	0.983608	31.4694	0.904542
31.4738	0.962628	31.4708	0.848095	31.4768	0.944249	31.4778	0.953582	31.4758	0.984321	31.4698	0.90628
31.4741	0.961308	31.4711	0.846232	31.4771	0.943165	31.4781	0.952329	31.4761	0.985021	31.4701	0.908005
31.4744	0.959964	31.4714	0.844365	31.4774	0.942073	31.4784	0.951063	31.4764	0.985708	31.4704	0.909717
31.4747	0.958603	31.4717	0.842498	31.4777	0.940967	31.4787	0.94979	31.4767	0.98638	31.4707	0.911417
31.4751	0.957226	31.4721	0.840632	31.4781	0.939847	31.4791	0.948512	31.4771	0.987035	31.4711	0.913104
31.4754	0.955832	31.4724	0.838767	31.4784	0.938713	31.4794	0.947227	31.4774	0.987675	31.4714	0.914779
31.4757	0.954421	31.4727	0.836904	31.4787	0.937565	31.4797	0.945937	31.4777	0.988298	31.4717	0.916442
31.4761	0.952995	31.4731	0.835043	31.4791	0.936404	31.4801	0.944642	31.4781	0.988906	31.4721	0.918092
31.4764	0.951554	31.4734	0.833187	31.4794	0.935236	31.4804	0.943342	31.4784	0.989497	31.4724	0.919728
31.4767	0.9501	31.4737	0.831338	31.4797	0.934059	31.4807	0.942038	31.4787	0.990073	31.4727	0.921351
31.4771	0.948632	31.4741	0.829494	31.4801	0.932873	31.4811	0.94073	31.4791	0.990633	31.4731	0.922959
31.4774	0.94715	31.4744	0.827657	31.4804	0.931679	31.4814	0.939418	31.4794	0.991177	31.4734	0.924554
31.4777	0.945655	31.4747	0.825825	31.4807	0.930476	31.4817	0.938103	31.4797	0.991705	31.4737	0.926134
31.478	0.944146	31.475	0.824	31.481	0.929264	31.482	0.936784	31.48	0.992216	31.474	0.9277
31.4784	0.942623	31.4754	0.822181	31.4814	0.928043	31.4824	0.935462	31.4804	0.992712	31.4744	0.929252
31.4787	0.941086	31.4757	0.820369	31.4817	0.926812	31.4827	0.934137	31.4807	0.993191	31.4747	0.930789
31.479	0.939536	31.476	0.818564	31.482	0.925573	31.483	0.932809	31.481	0.993654	31.475	0.932312
31.4794	0.937972	31.4764	0.816765	31.4824	0.924323	31.4834	0.931478	31.4814	0.994101	31.4754	0.93382
31.4797	0.936395	31.4767	0.814973	31.4827	0.923064	31.4837	0.930145	31.4817	0.994532	31.4757	0.935313
31.48	0.934805	31.477	0.813189	31.483	0.921796	31.484	0.928809	31.482	0.994946	31.476	0.936791
31.4804	0.933201	31.4774	0.811411	31.4834	0.920517	31.4844	0.927471	31.4824	0.995343	31.4764	0.938254
31.4807	0.931584	31.4777	0.809641	31.4837	0.919228	31.4847	0.926131	31.4827	0.995724	31.4767	0.939702
31.481	0.929954	31.478	0.807879	31.484	0.917929	31.485	0.924789	31.483	0.996088	31.477	0.941134
31.4813	0.92831	31.4783	0.806124	31.4843	0.91662	31.4853	0.923445	31.4833	0.996436	31.4773	0.942552
31.4817	0.926654	31.4787	0.804377	31.4847	0.9153	31.4857	0.9221	31.4837	0.996767	31.4777	0.943953
31.482	0.924984	31.479	0.802638	31.485	0.91397	31.486	0.920754	31.484	0.997081	31.478	0.945339
31.4823	0.923301	31.4793	0.800907	31.4853	0.912629	31.4863	0.919407	31.4843	0.997379	31.4783	0.946709
31.4827	0.921606	31.4797	0.799184	31.4857	0.911277	31.4867	0.918058	31.4847	0.99766	31.4787	0.948064
31.483	0.919897	31.48	0.797469	31.486	0.909914	31.487	0.916709	31.485	0.997924	31.479	0.949402
31.4833	0.918176	31.4803	0.795763	31.4863	0.908539	31.4873	0.91536	31.4853	0.99817	31.4793	0.950724
31.4837	0.916442	31.4807	0.794066	31.4867	0.907154	31.4877	0.91401	31.4857	0.9984	31.4797	0.952031
31.484	0.914695	31.481	0.792377	31.487	0.905757	31.488	0.91266	31.486	0.998613	31.48	0.95332
31.4843	0.912936	31.4813	0.790698	31.4873	0.904349	31.4883	0.91131	31.4863	0.998809	31.4803	0.954594
31.4846	0.911166	31.4816	0.789018	31.4876	0.902928	31.4886	0.909956	31.4866	0.998992	31.4806	0.955852
31.485	0.909386	31.482	0.787337	31.488	0.901496	31.489	0.908596	31.487	0.999161	31.481	0.957094
31.4853	0.907596	31.4823	0.785654	31.4883	0.900051	31.4893	0.907232	31.4873	0.999318	31.4813	0.958321
31.4856	0.905797	31.4826	0.78397	31.4886	0.898594	31.4896	0.905864	31.4876	0.999463	31.4816	0.959532
31.486	0.903988	31.483	0.782284	31.489	0.897124	31.49	0.904491	31.488	0.999594	31.482	0.960728
31.4863	0.902163	31.4833	0.780592	31.4893	0.895639	31.4903	0.903112	31.4883	0.999707	31.4823	0.961905
31.4866	0.900322	31.4836	0.778894	31.4896	0.89414	31.4906	0.901727	31.4886	0.999801	31.4826	0.963064
31.487	0.898464	31.484	0.77719	31.49	0.892627	31.491	0.900337	31.489	0.999877	31.483	0.964204
31.4873	0.896592	31.4843	0.775481	31.4903	0.891099	31.4913	0.898942	31.4893	0.999935	31.4833	0.965327
31.4876	0.894703	31.4846	0.773765	31.4906	0.889556	31.4916	0.897541	31.4896	0.999975	31.4836	0.966431
31.488	0.8928	31.485	0.772044	31.491	0.887998	31.492	0.896135	31.49	0.999996	31.484	0.967516
31.4883	0.890881	31.4853	0.770318	31.4913	0.886425	31.4923	0.894724	31.4903	1	31.4843	0.968583
31.4886	0.888948	31.4856	0.768586	31.4916	0.884836	31.4926	0.893309	31.4906	0.999986	31.4846	0.969632
31.4889	0.887	31.4859	0.766848	31.4919	0.883233	31.4929	0.891889	31.4909	0.999955	31.4849	0.970662
31.4893	0.885038	31.4863	0.765105	31.4923	0.881614	31.4933	0.890464	31.4913	0.999906	31.4853	0.971673
31.4896	0.883061	31.4866	0.763356	31.4926	0.87998	31.4936	0.889035	31.4916	0.999839	31.4856	0.972665
31.4899	0.881071	31.4869	0.761602	31.4929	0.87833	31.4939	0.887601	31.4919	0.999756	31.4859	0.973639
31.4903	0.879068	31.4873	0.759843	31.4933	0.876665	31.4943	0.886164	31.4923	0.999656	31.4863	0.974595
31.4906	0.877051	31.4876	0.758078	31.4936	0.874984	31.4946	0.884722	31.4926	0.999538	31.4866	0.975531
31.4909	0.875021	31.4879	0.756308	31.4939	0.873287	31.4949	0.883277	31.4929	0.999404	31.4869	0.976449
31.4913	0.872978	31.4883	0.754532	31.4943	0.871574	31.4953	0.881828	31.4933	0.999254	31.4873	0.977347
31.4916	0.870922	31.4886	0.752752	31.4946	0.869844	31.4956	0.880375	31.4936	0.999086	31.4876	0.978227
31.4919	0.868854	31.4889	0.750966	31.4949	0.868099	31.4959	0.878919	31.4939	0.998903	31.4879	0.979088
31.4922	0.866774	31.4892	0.749176	31.4952	0.866338	31.4962	0.87746	31.4942	0.998703	31.4882	0.97993
31.4926	0.864682	31.4896	0.74738	31.4956	0.86456	31.4966	0.875998	31.4946	0.998487	31.4886	0.980753
31.4929	0.862578	31.4899	0.745579	31.4959	0.862765	31.4969	0.874532	31.4949	0.998256	31.4889	0.981557
31.4932	0.860463	31.4902	0.743774	31.4962	0.860954	31.4972	0.873064	31.4952	0.998008	31.4892	0.982341
31.4936	0.858336	31.4906	0.741963	31.4966	0.859126	31.4976	0.871593	31.4956	0.997745	31.4896	0.983107
31.4939	0.856199	31.4909	0.740148	31.4969	0.857282	31.4979	0.87012	31.4959	0.997467	31.4899	0.983854
31.4942	0.854051	31.4912	0.738328	31.4972	0.85542	31.4982	0.868644	31.4962	0.997173	31.4902	0.984581
31.4946	0.85189	31.4916	0.736502	31.4976	0.853552	31.4986	0.867161	31.4966	0.996861	31.4906	0.98529
31.4949	0.849717	31.4919	0.73467	31.4979	0.851684	31.4989	0.865668	31.4969	0.996529	31.4909	0.985981
31.4952	0.84753	31.4922	0.732831	31.4982	0.849817	31.4992	0.864164	31.4972	0.996178	31.4912	0.986655
31.4955	0.845331	31.4925	0.730986	31.4985	0.84795	31.4995	0.86265	31.4975	0.995806	31.4915	0.987311
31.4959	0.843119	31.4929	0.729135	31.4989	0.846085	31.4999	0.861125	31.4979	0.995415	31.4919	0.98795
31.4962	0.840897	31.4932	0.727277	31.4992	0.844215	31.5002	0.859593	31.4982	0.99501	31.4922	0.988572
31.4965	0.838665	31.4935	0.725414	31.4995	0.842339	31.5005	0.858053	31.4985	0.994591	31.4925	0.989178
31.4969	0.836425	31.4939	0.723545	31.4999	0.840456	31.5009	0.856507	31.4989	0.994159	31.4929	0.989768
31.4972	0.834175	31.4942	0.721671	31.5002	0.838568	31.5012	0.854955	31.4992	0.993714	31.4932	0.990343
31.4975	0.831917	31.4945	0.719791	31.5005	0.836674	31.5015	0.853395	31.4995	0.993257	31.4935	0.990901
31.4979	0.829649	31.4949	0.717905	31.5009	0.834775	31.5019	0.851828	31.4999	0.992786	31.4939	0.991443
31.4982	0.827374	31.4952	0.716013	31.5012	0.832871	31.5022	0.850255	31.5002	0.992302	31.4942	0.991969
31.4985	0.82509	31.4955	0.714116	31.5015	0.830963	31.5025	0.848674	31.5005	0.991804	31.4945	0.992479
31.4988	0.822798	31.4958	0.712213	31.5018	0.829051	31.5028	0.847086	31.5008	0.991294	31.4948	0.992973
31.4992	0.820497	31.4962	0.710305	31.5022	0.827134	31.5032	0.845491	31.5012	0.99077	31.4952	0.99345
31.4995	0.818189	31.4965	0.708391	31.5025	0.825214	31.5035	0.843889	31.5015	0.990233	31.4955	0.993911
31.4998	0.815873	31.4968	0.706471	31.5028	0.823291	31.5038	0.84228	31.5018	0.989683	31.4958	0.994357
31.5002	0.813549	31.4972	0.704545	31.5032	0.821365	31.5042	0.840663	31.5022	0.989119	31.4962	0.994785
31.5005	0.811218	31.4975	0.702614	31.5035	0.819437	31.5045	0.83904	31.5025	0.988542	31.4965	0.995198
31.5008	0.80888	31.4978	0.700678	31.5038	0.817507	31.5048	0.837408	31.5028	0.987951	31.4968	0.995594
31.5012	0.806534	31.4982	0.698736	31.5042	0.815574	31.5052	0.83577	31.5032	0.987347	31.4972	0.995974
31.5015	0.804182	31.4985	0.696788	31.5045	0.813641	31.5055	0.834124	31.5035	0.986729	31.4975	0.996337
31.5018	0.801823	31.4988	0.694834	31.5048	0.811706	31.5058	0.83247	31.5038	0.986097	31.4978	0.996684
31.5021	0.799456	31.4991	0.692875	31.5051	0.80977	31.5061	0.830809	31.5041	0.985452	31.4981	0.997015
31.5025	0.797084	31.4995	0.690911	31.5055	0.807834	31.5065	0.82914	31.5045	0.984794	31.4985	0.997329
31.5028	0.794705	31.4998	0.688941	31.5058	0.805898	31.5068	0.827464	31.5048	0.984121	31.4988	0.997627
31.5031	0.79232	31.5001	0.686965	31.5061	0.803962	31.5071	0.82578	31.5051	0.983435	31.4991	0.997908
31.5035	0.789928	31.5005	0.684984	31.5065	0.802026	31.5075	0.824088	31.5055	0.982735	31.4995	0.998172
31.5038	0.787531	31.5008	0.682997	31.5068	0.800092	31.5078	0.822389	31.5058	0.982021	31.4998	0.998421
31.5041	0.785128	31.5011	0.681005	31.5071	0.798159	31.5081	0.820682	31.5061	0.981294	31.5001	0.998652
31.5045	0.782721	31.5015	0.679007	31.5075	0.796226	31.5085	0.818969	31.5065	0.980553	31.5005	0.998867
31.5048	0.780314	31.5018	0.677004	31.5078	0.794292	31.5088	0.817255	31.5068	0.9798	31.5008	0.999064
31.5051	0.777906	31.5021	0.674995	31.5081	0.792356	31.5091	0.81554	31.5071	0.979035	31.5011	0.999244
31.5054	0.775499	31.5024	0.672981	31.5084	0.790419	31.5094	0.813825	31.5074	0.978258	31.5014	0.999406
31.5058	0.773091	31.5028	0.67096	31.5088	0.788481	31.5098	0.812109	31.5078	0.977469	31.5018	0.999551
31.5061	0.770686	31.5031	0.668936	31.5091	0.786541	31.5101	0.810392	31.5081	0.976668	31.5021	0.999677
31.5064	0.768285	31.5034	0.666907	31.5094	0.784601	31.5104	0.808671	31.5084	0.975856	31.5024	0.999782
31.5068	0.76589	31.5038	0.664876	31.5098	0.782658	31.5108	0.806946	31.5088	0.975033	31.5028	0.999866
31.5071	0.763499	31.5041	0.662841	31.5101	0.780715	31.5111	0.805218	31.5091	0.974197	31.5031	0.999931
31.5074	0.761113	31.5044	0.660803	31.5104	0.778771	31.5114	0.803487	31.5094	0.973351	31.5034	0.999974
31.5078	0.758732	31.5048	0.658761	31.5108	0.776827	31.5118	0.801753	31.5098	0.972492	31.5038	0.999997
31.5081	0.756357	31.5051	0.656716	31.5111	0.774883	31.5121	0.800016	31.5101	0.971623	31.5041	1
31.5084	0.753988	31.5054	0.654668	31.5114	0.772939	31.5124	0.798276	31.5104	0.970742	31.5044	0.999982
31.5087	0.751625	31.5057	0.652616	31.5117	0.770996	31.5127	0.796534	31.5107	0.969849	31.5047	0.999944
31.5091	0.749267	31.5061	0.65056	31.5121	0.769053	31.5131	0.794789	31.5111	0.968945	31.5051	0.999886
31.5094	0.746916	31.5064	0.648501	31.5124	0.767112	31.5134	0.793041	31.5114	0.968029	31.5054	0.999807
31.5097	0.744572	31.5067	0.646438	31.5127	0.765172	31.5137	0.791292	31.5117	0.967102	31.5057	0.999707
31.5101	0.742234	31.5071	0.644371	31.5131	0.763234	31.5141	0.78954	31.5121	0.966163	31.5061	0.999588
31.5104	0.739902	31.5074	0.642301	31.5134	0.761299	31.5144	0.787786	31.5124	0.965213	31.5064	0.999448
31.5107	0.737578	31.5077	0.640227	31.5137	0.759365	31.5147	0.786031	31.5127	0.964252	31.5067	0.999288
31.5111	0.735262	31.5081	0.638149	31.5141	0.757435	31.5151	0.784274	31.5131	0.963279	31.5071	0.999107
31.5114	0.732952	31.5084	0.636068	31.5144	0.755507	31.5154	0.782515	31.5134	0.962294	31.5074	0.998906
31.5117	0.730651	31.5087	0.633983	31.5147	0.753584	31.5157	0.780755	31.5137	0.961298	31.5077	0.998686
31.512	0.728357	31.509	0.631894	31.515	0.751663	31.516	0.778994	31.514	0.960291	31.508	0.998444
31.5124	0.726071	31.5094	0.629801	31.5154	0.749747	31.5164	0.777232	31.5144	0.959272	31.5084	0.998183
31.5127	0.723793	31.5097	0.627704	31.5157	0.747836	31.5167	0.775469	31.5147	0.958241	31.5087	0.997902
31.513	0.721524	31.51	0.625603	31.516	0.745929	31.517	0.773704	31.515	0.957199	31.509	0.9976
31.5134	0.719264	31.5104	0.623498	31.5164	0.744027	31.5174	0.77194	31.5154	0.956146	31.5094	0.997279
31.5137	0.717013	31.5107	0.621389	31.5167	0.74213	31.5177	0.770174	31.5157	0.955081	31.5097	0.996937
31.514	0.71477	31.511	0.619277	31.517	0.740239	31.518	0.768409	31.516	0.954005	31.51	0.996576
31.5144	0.712537	31.5114	0.61716	31.5174	0.738354	31.5184	0.766643	31.5164	0.952918	31.5104	0.996194
31.5147	0.710303	31.5117	0.615045	31.5177	0.736467	31.5187	0.764874	31.5167	0.951823	31.5107	0.995792
31.515	0.708069	31.512	0.612933	31.518	0.734578	31.519	0.763101	31.517	0.950721	31.511	0.995369
31.5154	0.705835	31.5124	0.610822	31.5184	0.732688	31.5194	0.761325	31.5174	0.949611	31.5114	0.994926
31.5157	0.7036	31.5127	0.608714	31.5187	0.730796	31.5197	0.759546	31.5177	0.948495	31.5117	0.994462
31.516	0.701363	31.513	0.606608	31.519	0.728903	31.52	0.757763	31.518	0.94737	31.512	0.993978
31.5163	0.69912	31.5133	0.604504	31.5193	0.727015	31.5203	0.755976	31.5183	0.946235	31.5123	0.993477
31.5167	0.696871	31.5137	0.602401	31.5197	0.725132	31.5207	0.754182	31.5187	0.94509	31.5127	0.992959
31.517	0.694616	31.514	0.600299	31.52	0.723255	31.521	0.752384	31.519	0.943933	31.513	0.992424
31.5173	0.692355	31.5143	0.5982	31.5203	0.721383	31.5213	0.75058	31.5193	0.942766	31.5133	0.991872
31.5177	0.690088	31.5147	0.596102	31.5207	0.719516	31.5217	0.748772	31.5197	0.941589	31.5137	0.991303
31.518	0.687815	31.515	0.594006	31.521	0.717655	31.522	0.746959	31.52	0.940402	31.514	0.990717
31.5183	0.685537	31.5153	0.591911	31.5213	0.715799	31.5223	0.745141	31.5203	0.939204	31.5143	0.990114
31.5187	0.683254	31.5157	0.589819	31.5217	0.713949	31.5227	0.743319	31.5207	0.937997	31.5147	0.989494
31.519	0.680965	31.516	0.587729	31.522	0.712105	31.523	0.741493	31.521	0.93678	31.515	0.988856
31.5193	0.678671	31.5163	0.585642	31.5223	0.710266	31.5233	0.739662	31.5213	0.935554	31.5153	0.988201
31.5196	0.676372	31.5166	0.583556	31.5226	0.708433	31.5236	0.737827	31.5216	0.934318	31.5156	0.987529
31.52	0.674069	31.517	0.581473	31.523	0.706606	31.524	0.735988	31.522	0.933073	31.516	0.986839
31.5203	0.67176	31.5173	0.579393	31.5233	0.704785	31.5243	0.734146	31.5223	0.931819	31.5163	0.986132
31.5206	0.669448	31.5176	0.577315	31.5236	0.702971	31.5246	0.7323	31.5226	0.930556	31.5166	0.985407
31.521	0.667131	31.518	0.57524	31.524	0.701162	31.525	0.73045	31.523	0.929285	31.517	0.984666
31.5213	0.664809	31.5183	0.573168	31.5243	0.69936	31.5253	0.728597	31.5233	0.928004	31.5173	0.983906
31.5216	0.662484	31.5186	0.571099	31.5246	0.697564	31.5256	0.72674	31.5236	0.926716	31.5176	0.98313
31.522	0.660155	31.519	0.569033	31.525	0.695775	31.526	0.724881	31.524	0.925419	31.518	0.982335
31.5223	0.657822	31.5193	0.56697	31.5253	0.693992	31.5263	0.723018	31.5243	0.924114	31.5183	0.981523
31.5226	0.655486	31.5196	0.56491	31.5256	0.692216	31.5266	0.721153	31.5246	0.922801	31.5186	0.980694
31.5229	0.653146	31.5199	0.562853	31.5259	0.690446	31.5269	0.719285	31.5249	0.92148	31.5189	0.979847
31.5233	0.650803	31.5203	0.5608	31.5263	0.688684	31.5273	0.717415	31.5253	0.920152	31.5193	0.978982
31.5236	0.648457	31.5206	0.55875	31.5266	0.686928	31.5276	0.715542	31.5256	0.918816	31.5196	0.978099
31.5239	0.646108	31.5209	0.556704	31.5269	0.685179	31.5279	0.713666	31.5259	0.917473	31.5199	0.977199
31.5243	0.643756	31.5213	0.554662	31.5273	0.683438	31.5283	0.711789	31.5263	0.916123	31.5203	0.976281
31.5246	0.641402	31.5216	0.552621	31.5276	0.681701	31.5286	0.709909	31.5266	0.91476	31.5206	0.975349
31.5249	0.639048	31.5219	0.55058	31.5279	0.679967	31.5289	0.708026	31.5269	0.913383	31.5209	0.974405
31.5253	0.636693	31.5223	0.548539	31.5283	0.678236	31.5293	0.706141	31.5273	0.911991	31.5213	0.973447
31.5256	0.634337	31.5226	0.546498	31.5286	0.67651	31.5296	0.704253	31.5276	0.910584	31.5216	0.972478
31.5259	0.63198	31.5229	0.544458	31.5289	0.674786	31.5299	0.702362	31.5279	0.909163	31.5219	0.971495
31.5262	0.629621	31.5232	0.542416	31.5292	0.673066	31.5302	0.700467	31.5282	0.907723	31.5222	0.970502
31.5266	0.627259	31.5236	0.54037	31.5296	0.671349	31.5306	0.698567	31.5286	0.906263	31.5226	0.969499
31.5269	0.624895	31.5239	0.538322	31.5299	0.669636	31.5309	0.696662	31.5289	0.904784	31.5229	0.968486
31.5272	0.622527	31.5242	0.536271	31.5302	0.667926	31.5312	0.694752	31.5292	0.903287	31.5232	0.967462
31.5276	0.620158	31.5246	0.534217	31.5306	0.66622	31.5316	0.692838	31.5296	0.90177	31.5236	0.966428
31.5279	0.617786	31.5249	0.532161	31.5309	0.664516	31.5319	0.690919	31.5299	0.900234	31.5239	0.965384
31.5282	0.615412	31.5252	0.530103	31.5312	0.662817	31.5322	0.688997	31.5302	0.89868	31.5242	0.96433
31.5286	0.613037	31.5256	0.528042	31.5316	0.661121	31.5326	0.68707	31.5306	0.897107	31.5246	0.963266
31.5289	0.61066	31.5259	0.525979	31.5319	0.659428	31.5329	0.685139	31.5309	0.895515	31.5249	0.962192
31.5292	0.608282	31.5262	0.523914	31.5322	0.65774	31.5332	0.683205	31.5312	0.893905	31.5252	0.961107
31.5295	0.605903	31.5265	0.521847	31.5325	0.656054	31.5335	0.681267	31.5315	0.892277	31.5255	0.960013
31.5299	0.603524	31.5269	0.519779	31.5329	0.654373	31.5339	0.679326	31.5319	0.890631	31.5259	0.958909
31.5302	0.601144	31.5272	0.517708	31.5332	0.652695	31.5342	0.677382	31.5322	0.888966	31.5262	0.957795
31.5305	0.598764	31.5275	0.515635	31.5335	0.651021	31.5345	0.675435	31.5325	0.887284	31.5265	0.956671
31.5309	0.596383	31.5279	0.513561	31.5339	0.649351	31.5349	0.673485	31.5329	0.885584	31.5269	0.955537
31.5312	0.594003	31.5282	0.511486	31.5342	0.647684	31.5352	0.671533	31.5332	0.883866	31.5272	0.954393
31.5315	0.591624	31.5285	0.509409	31.5345	0.646021	31.5355	0.669578	31.5335	0.882131	31.5275	0.95324
31.5319	0.589245	31.5289	0.507331	31.5349	0.644362	31.5359	0.667621	31.5339	0.880379	31.5279	0.952077
31.5322	0.586867	31.5292	0.505251	31.5352	0.642707	31.5362	0.665662	31.5342	0.878609	31.5282	0.950904
31.5325	0.58449	31.5295	0.503171	31.5355	0.641056	31.5365	0.663701	31.5345	0.876821	31.5285	0.949722
31.5328	0.582114	31.5298	0.501089	31.5358	0.639409	31.5368	0.661739	31.5348	0.875017	31.5288	0.94853
31.5332	0.579741	31.5302	0.499006	31.5362	0.637766	31.5372	0.659775	31.5352	0.873196	31.5292	0.947329
31.5335	0.577369	31.5305	0.496923	31.5365	0.636127	31.5375	0.657809	31.5355	0.871358	31.5295	0.946118
31.5338	0.574999	31.5308	0.494839	31.5368	0.634492	31.5378	0.655842	31.5358	0.869503	31.5298	0.944897
31.5342	0.572631	31.5312	0.492754	31.5372	0.632862	31.5382	0.653875	31.5362	0.867632	31.5302	0.943668
31.5345	0.570265	31.5315	0.490671	31.5375	0.631234	31.5385	0.651904	31.5365	0.865745	31.5305	0.942429
31.5348	0.567898	31.5318	0.488592	31.5378	0.629608	31.5388	0.649926	31.5368	0.863844	31.5308	0.94118
31.5352	0.565531	31.5322	0.486519	31.5382	0.627985	31.5392	0.647942	31.5372	0.86193	31.5312	0.939922
31.5355	0.563164	31.5325	0.484452	31.5385	0.626363	31.5395	0.645952	31.5375	0.860001	31.5315	0.938654
31.5358	0.560798	31.5328	0.48239	31.5388	0.624743	31.5398	0.643955	31.5378	0.858059	31.5318	0.937376
31.5361	0.558433	31.5331	0.480334	31.5391	0.623124	31.5401	0.641953	31.5381	0.856103	31.5321	0.936088
31.5365	0.556073	31.5335	0.478286	31.5395	0.621505	31.5405	0.639947	31.5385	0.854133	31.5325	0.934788
31.5368	0.553717	31.5338	0.476244	31.5398	0.619887	31.5408	0.637938	31.5388	0.852149	31.5328	0.933476
31.5371	0.551364	31.5341	0.474211	31.5401	0.61827	31.5411	0.635925	31.5391	0.850151	31.5331	0.932152
31.5375	0.549017	31.5345	0.472185	31.5405	0.616654	31.5415	0.633909	31.5395	0.84814	31.5335	0.930816
31.5378	0.546673	31.5348	0.470166	31.5408	0.615038	31.5418	0.631889	31.5398	0.846115	31.5338	0.929469
31.5381	0.544335	31.5351	0.468156	31.5411	0.613423	31.5421	0.629865	31.5401	0.844077	31.5341	0.92811
31.5385	0.542001	31.5355	0.466154	31.5415	0.611808	31.5425	0.627838	31.5405	0.842026	31.5345	0.92674
31.5388	0.539672	31.5358	0.46416	31.5418	0.610194	31.5428	0.625807	31.5408	0.839962	31.5348	0.925358
31.5391	0.537347	31.5361	0.462175	31.5421	0.608581	31.5431	0.623773	31.5411	0.837885	31.5351	0.923965
31.5394	0.535028	31.5364	0.460198	31.5424	0.606969	31.5434	0.621736	31.5414	0.835796	31.5354	0.922561
31.5398	0.532714	31.5368	0.45823	31.5428	0.605357	31.5438	0.619695	31.5418	0.833694	31.5358	0.921146
31.5401	0.530406	31.5371	0.456271	31.5431	0.603746	31.5441	0.61765	31.5421	0.83158	31.5361	0.91972
31.5404	0.528103	31.5374	0.454322	31.5434	0.602136	31.5444	0.615603	31.5424	0.829454	31.5364	0.918283
31.5408	0.525805	31.5378	0.452382	31.5438	0.600527	31.5448	0.613552	31.5428	0.827316	31.5368	0.916836
31.5411	0.523514	31.5381	0.450451	31.5441	0.598919	31.5451	0.611498	31.5431	0.825166	31.5371	0.915378
31.5414	0.521228	31.5384	0.44853	31.5444	0.597311	31.5454	0.60944	31.5434	0.823005	31.5374	0.913909
31.5418	0.518948	31.5388	0.446618	31.5448	0.595704	31.5458	0.60738	31.5438	0.820833	31.5378	0.91243
31.5421	0.516674	31.5391	0.444717	31.5451	0.594099	31.5461	0.605316	31.5441	0.818649	31.5381	0.910941
31.5424	0.514406	31.5394	0.442826	31.5454	0.592494	31.5464	0.603249	31.5444	0.816455	31.5384	0.909442
31.5427	0.512145	31.5397	0.440945	31.5457	0.59089	31.5467	0.601179	31.5447	0.814249	31.5387	0.907932
31.5431	0.50989	31.5401	0.439075	31.5461	0.589287	31.5471	0.599106	31.5451	0.812034	31.5391	0.906413
31.5434	0.507642	31.5404	0.437216	31.5464	0.587685	31.5474	0.59703	31.5454	0.809807	31.5394	0.904884
31.5437	0.505401	31.5407	0.435368	31.5467	0.586085	31.5477	0.594951	31.5457	0.80757	31.5397	0.903345
31.5441	0.503166	31.5411	0.43353	31.5471	0.584485	31.5481	0.592869	31.5461	0.805324	31.5401	0.901796
31.5444	0.500938	31.5414	0.431704	31.5474	0.582886	31.5484	0.590784	31.5464	0.803067	31.5404	0.900239
31.5447	0.498708	31.5417	0.42989	31.5477	0.581284	31.5487	0.588701	31.5467	0.800799	31.5407	0.898673
31.5451	0.496479	31.5421	0.428087	31.5481	0.57968	31.5491	0.586618	31.5471	0.79852	31.5411	0.897101
31.5454	0.494248	31.5424	0.426297	31.5484	0.578074	31.5494	0.584537	31.5474	0.796231	31.5414	0.895522
31.5457	0.492017	31.5427	0.424519	31.5487	0.576466	31.5497	0.582456	31.5477	0.793931	31.5417	0.893935
31.5461	0.489786	31.5431	0.422753	31.5491	0.574856	31.5501	0.580378	31.5481	0.791622	31.5421	0.892342
31.5464	0.487553	31.5434	0.420997	31.5494	0.573248	31.5504	0.578305	31.5484	0.789309	31.5424	0.890743
31.5467	0.485319	31.5437	0.419254	31.5497	0.571641	31.5507	0.576237	31.5487	0.786991	31.5427	0.889138
31.547	0.483084	31.544	0.417521	31.55	0.570036	31.551	0.574175	31.549	0.784669	31.543	0.887528
31.5474	0.480848	31.5444	0.415801	31.5504	0.568433	31.5514	0.572117	31.5494	0.782343	31.5434	0.885911
31.5477	0.47861	31.5447	0.414092	31.5507	0.566831	31.5517	0.570065	31.5497	0.780013	31.5437	0.88429
31.548	0.476372	31.545	0.412395	31.551	0.56523	31.552	0.568018	31.55	0.777678	31.544	0.882663
31.5484	0.474133	31.5454	0.410711	31.5514	0.56363	31.5524	0.565977	31.5504	0.77534	31.5444	0.881031
31.5487	0.471892	31.5457	0.409039	31.5517	0.562032	31.5527	0.563941	31.5507	0.772997	31.5447	0.879394
31.549	0.469651	31.546	0.40738	31.552	0.560434	31.553	0.56191	31.551	0.770651	31.545	0.877751
31.5494	0.467408	31.5464	0.405734	31.5524	0.558837	31.5534	0.559885	31.5514	0.768301	31.5454	0.876105
31.5497	0.465164	31.5467	0.404102	31.5527	0.55724	31.5537	0.557865	31.5517	0.765946	31.5457	0.874454
31.55	0.462919	31.547	0.402482	31.553	0.555645	31.554	0.555851	31.552	0.763588	31.546	0.872798
31.5503	0.460673	31.5473	0.400876	31.5533	0.554049	31.5543	0.553842	31.5523	0.761227	31.5463	0.871138
31.5507	0.458426	31.5477	0.399284	31.5537	0.552454	31.5547	0.551839	31.5527	0.758862	31.5467	0.869474
31.551	0.456178	31.548	0.397706	31.554	0.55086	31.555	0.549841	31.553	0.756493	31.547	0.867806
31.5513	0.453929	31.5483	0.396143	31.5543	0.549265	31.5553	0.547849	31.5533	0.754121	31.5473	0.866135
31.5517	0.451679	31.5487	0.394593	31.5547	0.547671	31.5557	0.545863	31.5537	0.751745	31.5477	0.864459
31.552	0.449428	31.549	0.393059	31.555	0.546077	31.556	0.543882	31.554	0.749366	31.548	0.862781
31.5523	0.447176	31.5493	0.391539	31.5553	0.544482	31.5563	0.541907	31.5543	0.746983	31.5483	0.861099
31.5527	0.444922	31.5497	0.390034	31.5557	0.542887	31.5567	0.539938	31.5547	0.744598	31.5487	0.859413
31.553	0.442668	31.55	0.388545	31.556	0.541292	31.557	0.537975	31.555	0.742209	31.549	0.857725
31.5533	0.440413	31.5503	0.387071	31.5563	0.539696	31.5573	0.536017	31.5553	0.739817	31.5493	0.856034
31.5536	0.438156	31.5506	0.385613	31.5566	0.5381	31.5576	0.534066	31.5556	0.737422	31.5496	0.854341
31.554	0.435899	31.551	0.384171	31.557	0.536503	31.558	0.53212	31.556	0.735024	31.55	0.852645
31.5543	0.43364	31.5513	0.382745	31.5573	0.534905	31.5583	0.53018	31.5563	0.732623	31.5503	0.850946
31.5546	0.431387	31.5516	0.381321	31.5576	0.533311	31.5586	0.528246	31.5566	0.730222	31.5506	0.849243
31.555	0.42914	31.552	0.379895	31.558	0.531723	31.559	0.526317	31.557	0.727822	31.551	0.847533
31.5553	0.4269	31.5523	0.378468	31.5583	0.530139	31.5593	0.524394	31.5573	0.725423	31.5513	0.845817
31.5556	0.424667	31.5526	0.377039	31.5586	0.528561	31.5596	0.522476	31.5576	0.723026	31.5516	0.844095
31.556	0.422441	31.553	0.375608	31.559	0.526988	31.56	0.520563	31.558	0.720629	31.552	0.842367
31.5563	0.420225	31.5533	0.374171	31.5593	0.525415	31.5603	0.51865	31.5583	0.718237	31.5523	0.84063
31.5566	0.418017	31.5536	0.372729	31.5596	0.523841	31.5606	0.516737	31.5586	0.715849	31.5526	0.838885
31.5569	0.415818	31.5539	0.371281	31.5599	0.522267	31.5609	0.514824	31.5589	0.713465	31.5529	0.837132
31.5573	0.413629	31.5543	0.369827	31.5603	0.520692	31.5613	0.512911	31.5593	0.711087	31.5533	0.835369
31.5576	0.41145	31.5546	0.368367	31.5606	0.519117	31.5616	0.510998	31.5596	0.708713	31.5536	0.833599
31.5579	0.409279	31.5549	0.366901	31.5609	0.517542	31.5619	0.509084	31.5599	0.706344	31.5539	0.831821
31.5583	0.407119	31.5553	0.365428	31.5613	0.515966	31.5623	0.507172	31.5603	0.703979	31.5543	0.830034
31.5586	0.404968	31.5556	0.36395	31.5616	0.514391	31.5626	0.505259	31.5606	0.70162	31.5546	0.82824
31.5589	0.402827	31.5559	0.362466	31.5619	0.512816	31.5629	0.503348	31.5609	0.699266	31.5549	0.826438
31.5593	0.400696	31.5563	0.360976	31.5623	0.511241	31.5633	0.501437	31.5613	0.696917	31.5553	0.824629
31.5596	0.398575	31.5566	0.35948	31.5626	0.509667	31.5636	0.499527	31.5616	0.694573	31.5556	0.822813
31.5599	0.396464	31.5569	0.357978	31.5629	0.508092	31.5639	0.497617	31.5619	0.692234	31.5559	0.820989
31.5602	0.394363	31.5572	0.356469	31.5632	0.506519	31.5642	0.495709	31.5622	0.689901	31.5562	0.819159
31.5606	0.392272	31.5576	0.354955	31.5636	0.504946	31.5646	0.493802	31.5626	0.687573	31.5566	0.817321
31.5609	0.390192	31.5579	0.353434	31.5639	0.503373	31.5649	0.491897	31.5629	0.685251	31.5569	0.815477
31.5612	0.388122	31.5582	0.351907	31.5642	0.501801	31.5652	0.489993	31.5632	0.682935	31.5572	0.813627
31.5616	0.386063	31.5586	0.350374	31.5646	0.500231	31.5656	0.48809	31.5636	0.680624	31.5576	0.81177
31.5619	0.384015	31.5589	0.348834	31.5649	0.498661	31.5659	0.486189	31.5639	0.678319	31.5579	0.809907
31.5622	0.381977	31.5592	0.347288	31.5652	0.497092	31.5662	0.48429	31.5642	0.67602	31.5582	0.808039
31.5626	0.379951	31.5596	0.345736	31.5656	0.495524	31.5666	0.482393	31.5646	0.673727	31.5586	0.806164
31.5629	0.377935	31.5599	0.344178	31.5659	0.493958	31.5669	0.480498	31.5649	0.67144	31.5589	0.804284
31.5632	0.37593	31.5602	0.342613	31.5662	0.492393	31.5672	0.478606	31.5652	0.66916	31.5592	0.802398
31.5635	0.373937	31.5605	0.341042	31.5665	0.490829	31.5675	0.476715	31.5655	0.666885	31.5595	0.800507
31.5639	0.371955	31.5609	0.339464	31.5669	0.489267	31.5679	0.474827	31.5659	0.664617	31.5599	0.798611
31.5642	0.369984	31.5612	0.33788	31.5672	0.487707	31.5682	0.472942	31.5662	0.662356	31.5602	0.796709
31.5645	0.368023	31.5615	0.336294	31.5675	0.486149	31.5685	0.471058	31.5665	0.660099	31.5605	0.794801
31.5649	0.366069	31.5619	0.334711	31.5679	0.484596	31.5689	0.469174	31.5669	0.657843	31.5609	0.792884
31.5652	0.364124	31.5622	0.333132	31.5682	0.483047	31.5692	0.46729	31.5672	0.65559	31.5612	0.790957
31.5655	0.362186	31.5625	0.331556	31.5685	0.481503	31.5695	0.465406	31.5675	0.653338	31.5615	0.789022
31.5659	0.360257	31.5629	0.329983	31.5689	0.479964	31.5699	0.463523	31.5679	0.651089	31.5619	0.787078
31.5662	0.358333	31.5632	0.328415	31.5692	0.478427	31.5702	0.461642	31.5682	0.648839	31.5622	0.785121
31.5665	0.356413	31.5635	0.326851	31.5695	0.47689	31.5705	0.459765	31.5685	0.646588	31.5625	0.78315
31.5668	0.354499	31.5638	0.325293	31.5698	0.475353	31.5708	0.457891	31.5688	0.644336	31.5628	0.781165
31.5672	0.352589	31.5642	0.32374	31.5702	0.473817	31.5712	0.456021	31.5692	0.642082	31.5632	0.779167
31.5675	0.350683	31.5645	0.322193	31.5705	0.472283	31.5715	0.454154	31.5695	0.639827	31.5635	0.777154
31.5678	0.348783	31.5648	0.320651	31.5708	0.470749	31.5718	0.452291	31.5698	0.637572	31.5638	0.775128
31.5682	0.346888	31.5652	0.319114	31.5712	0.469217	31.5722	0.450431	31.5702	0.635315	31.5642	0.773089
31.5685	0.344998	31.5655	0.317583	31.5715	0.467687	31.5725	0.448576	31.5705	0.633058	31.5645	0.771037
31.5688	0.343113	31.5658	0.316058	31.5718	0.466159	31.5728	0.446724	31.5708	0.6308	31.5648	0.768972
31.5692	0.341233	31.5662	0.314538	31.5722	0.464633	31.5732	0.444875	31.5712	0.628541	31.5652	0.766894
31.5695	0.339359	31.5665	0.313024	31.5725	0.463109	31.5735	0.443031	31.5715	0.626281	31.5655	0.764803
31.5698	0.337491	31.5668	0.311517	31.5728	0.461588	31.5738	0.44119	31.5718	0.624021	31.5658	0.762701
31.5701	0.335628	31.5671	0.310015	31.5731	0.460069	31.5741	0.439353	31.5721	0.621761	31.5661	0.760586
31.5705	0.33377	31.5675	0.308519	31.5735	0.458554	31.5745	0.437519	31.5725	0.6195	31.5665	0.758459
31.5708	0.331919	31.5678	0.30703	31.5738	0.457041	31.5748	0.43569	31.5728	0.617239	31.5668	0.75632
31.5711	0.330073	31.5681	0.305547	31.5741	0.455532	31.5751	0.433865	31.5731	0.614977	31.5671	0.75417
31.5715	0.328233	31.5685	0.30407	31.5745	0.454027	31.5755	0.432043	31.5735	0.612716	31.5675	0.752009
31.5718	0.3264	31.5688	0.3026	31.5748	0.452526	31.5758	0.430225	31.5738	0.610454	31.5678	0.749837
31.5721	0.324573	31.5691	0.301137	31.5751	0.451028	31.5761	0.428412	31.5741	0.608193	31.5681	0.747653
31.5725	0.322752	31.5695	0.29968	31.5755	0.449535	31.5765	0.426602	31.5745	0.605932	31.5685	0.745459
31.5728	0.320937	31.5698	0.29823	31.5758	0.448046	31.5768	0.424796	31.5748	0.603671	31.5688	0.743254
31.5731	0.319129	31.5701	0.296787	31.5761	0.446562	31.5771	0.422994	31.5751	0.60141	31.5691	0.741039
31.5734	0.317327	31.5704	0.295351	31.5764	0.445083	31.5774	0.421196	31.5754	0.599149	31.5694	0.738813
31.5738	0.315532	31.5708	0.293921	31.5768	0.443609	31.5778	0.419403	31.5758	0.596889	31.5698	0.736578
31.5741	0.313744	31.5711	0.292499	31.5771	0.442141	31.5781	0.417613	31.5761	0.59463	31.5701	0.734332
31.5744	0.311961	31.5714	0.291085	31.5774	0.440675	31.5784	0.415829	31.5764	0.592371	31.5704	0.732078
31.5748	0.310181	31.5718	0.289681	31.5778	0.439205	31.5788	0.414051	31.5768	0.590115	31.5708	0.729815
31.5751	0.308404	31.5721	0.288287	31.5781	0.43773	31.5791	0.412281	31.5771	0.58786	31.5711	0.727546
31.5754	0.306629	31.5724	0.286904	31.5784	0.436251	31.5794	0.410518	31.5774	0.585608	31.5714	0.725268
31.5758	0.304857	31.5728	0.285531	31.5788	0.434768	31.5798	0.408762	31.5778	0.583359	31.5718	0.722984
31.5761	0.303087	31.5731	0.28417	31.5791	0.433281	31.5801	0.407014	31.5781	0.58111	31.5721	0.720694
31.5764	0.30132	31.5734	0.282824	31.5794	0.431792	31.5804	0.405276	31.5784	0.578861	31.5724	0.718397
31.5768	0.299556	31.5738	0.281494	31.5798	0.430302	31.5808	0.403546	31.5788	0.57661	31.5728	0.716096
31.5771	0.297795	31.5741	0.280178	31.5801	0.42881	31.5811	0.401827	31.5791	0.57436	31.5731	0.71379
31.5774	0.296037	31.5744	0.278878	31.5804	0.427316	31.5814	0.400116	31.5794	0.572109	31.5734	0.711479
31.5777	0.294282	31.5747	0.277594	31.5807	0.425821	31.5817	0.398415	31.5797	0.569858	31.5737	0.709164
31.5781	0.29253	31.5751	0.276325	31.5811	0.424324	31.5821	0.396723	31.5801	0.567607	31.5741	0.706844
31.5784	0.290781	31.5754	0.275071	31.5814	0.422825	31.5824	0.39504	31.5804	0.565356	31.5744	0.70452
31.5787	0.289035	31.5757	0.273833	31.5817	0.421324	31.5827	0.393368	31.5807	0.563105	31.5747	0.702192
31.5791	0.287292	31.5761	0.272611	31.5821	0.419822	31.5831	0.391704	31.5811	0.560855	31.5751	0.69986
31.5794	0.285551	31.5764	0.271404	31.5824	0.418318	31.5834	0.390051	31.5814	0.558605	31.5754	0.697525
31.5797	0.283814	31.5767	0.270213	31.5827	0.416812	31.5837	0.388407	31.5817	0.556356	31.5757	0.695187
31.5801	0.28208	31.5771	0.269037	31.5831	0.415305	31.5841	0.386772	31.5821	0.554109	31.5761	0.692845
31.5804	0.280349	31.5774	0.267878	31.5834	0.413796	31.5844	0.385148	31.5824	0.551862	31.5764	0.6905
31.5807	0.278621	31.5777	0.266734	31.5837	0.412285	31.5847	0.383533	31.5827	0.549617	31.5767	0.688152
31.581	0.276896	31.578	0.265606	31.584	0.410772	31.585	0.381928	31.583	0.547373	31.577	0.685802
31.5814	0.275174	31.5784	0.264495	31.5844	0.409257	31.5854	0.380333	31.5834	0.545131	31.5774	0.68345
31.5817	0.273455	31.5787	0.263399	31.5847	0.407741	31.5857	0.378748	31.5837	0.542891	31.5777	0.681095
31.582	0.271739	31.579	0.26232	31.585	0.406222	31.586	0.377173	31.584	0.540653	31.578	0.678739
31.5824	0.270026	31.5794	0.261257	31.5854	0.404702	31.5864	0.375608	31.5844	0.538417	31.5784	0.67638
31.5827	0.268317	31.5797	0.26021	31.5857	0.40318	31.5867	0.374053	31.5847	0.536183	31.5787	0.67402
31.583	0.26661	31.58	0.259179	31.586	0.401656	31.587	0.372508	31.585	0.533952	31.579	0.671659
31.5834	0.264906	31.5804	0.258165	31.5864	0.40013	31.5874	0.370974	31.5854	0.531723	31.5794	0.669296
31.5837	0.263206	31.5807	0.257167	31.5867	0.398603	31.5877	0.369449	31.5857	0.529497	31.5797	0.666933
31.584	0.261509	31.581	0.256185	31.587	0.397073	31.588	0.367935	31.586	0.527275	31.58	0.664569
31.5843	0.259814	31.5813	0.255221	31.5873	0.395541	31.5883	0.366432	31.5863	0.525055	31.5803	0.662204
31.5847	0.258129	31.5817	0.254261	31.5877	0.394013	31.5887	0.364932	31.5867	0.522842	31.5807	0.65984
31.585	0.256453	31.582	0.253305	31.588	0.392488	31.589	0.363436	31.587	0.520635	31.581	0.657477
31.5853	0.254787	31.5823	0.252354	31.5883	0.390966	31.5893	0.361944	31.5873	0.518435	31.5813	0.655115
31.5857	0.253131	31.5827	0.251407	31.5887	0.389448	31.5897	0.360455	31.5877	0.516242	31.5817	0.652754
31.586	0.251485	31.583	0.250464	31.589	0.387933	31.59	0.358969	31.588	0.514056	31.582	0.650396
31.5863	0.24985	31.5833	0.249526	31.5893	0.386415	31.5903	0.357484	31.5883	0.511876	31.5823	0.648042
31.5867	0.248225	31.5837	0.248595	31.5897	0.384894	31.5907	0.355999	31.5887	0.509701	31.5827	0.645693
31.587	0.246612	31.584	0.247669	31.59	0.38337	31.591	0.354514	31.589	0.507534	31.583	0.64335
31.5873	0.245009	31.5843	0.246749	31.5903	0.381844	31.5913	0.35303	31.5893	0.505373	31.5833	0.641012
31.5876	0.243418	31.5846	0.245834	31.5906	0.380315	31.5916	0.351546	31.5896	0.503219	31.5836	0.638679
31.588	0.241838	31.585	0.244924	31.591	0.378784	31.592	0.350063	31.59	0.501072	31.584	0.636353
31.5883	0.240269	31.5853	0.244019	31.5913	0.377251	31.5923	0.34858	31.5903	0.498932	31.5843	0.634032
31.5886	0.238712	31.5856	0.243118	31.5916	0.375716	31.5926	0.347097	31.5906	0.4968	31.5846	0.631717
31.589	0.237166	31.586	0.242223	31.592	0.37418	31.593	0.345615	31.591	0.494676	31.585	0.629408
31.5893	0.235632	31.5863	0.241331	31.5923	0.372642	31.5933	0.344133	31.5913	0.492561	31.5853	0.627106
31.5896	0.23411	31.5866	0.240444	31.5926	0.371102	31.5936	0.342651	31.5916	0.490453	31.5856	0.624811
31.59	0.232599	31.587	0.23956	31.593	0.369562	31.594	0.341169	31.592	0.488354	31.586	0.622522
31.5903	0.231101	31.5873	0.238681	31.5933	0.36802	31.5943	0.339688	31.5923	0.486264	31.5863	0.62024
31.5906	0.229614	31.5876	0.237805	31.5936	0.366478	31.5946	0.338207	31.5926	0.484183	31.5866	0.617965
31.5909	0.22814	31.5879	0.236932	31.5939	0.364935	31.5949	0.336726	31.5929	0.482112	31.5869	0.615698
31.5913	0.226677	31.5883	0.236063	31.5943	0.363392	31.5953	0.335245	31.5933	0.48005	31.5873	0.613438
31.5916	0.225227	31.5886	0.235196	31.5946	0.361848	31.5956	0.333765	31.5936	0.477998	31.5876	0.611186
31.5919	0.22379	31.5889	0.234333	31.5949	0.360305	31.5959	0.332285	31.5939	0.475956	31.5879	0.608942
31.5923	0.222365	31.5893	0.233472	31.5953	0.358761	31.5963	0.330805	31.5943	0.473924	31.5883	0.606705
31.5926	0.220952	31.5896	0.232613	31.5956	0.357218	31.5966	0.329325	31.5946	0.471904	31.5886	0.604477
31.5929	0.219552	31.5899	0.231757	31.5959	0.355675	31.5969	0.327845	31.5949	0.469893	31.5889	0.602257
31.5933	0.218165	31.5903	0.230903	31.5963	0.354133	31.5973	0.326365	31.5953	0.467895	31.5893	0.600046
31.5936	0.216791	31.5906	0.23005	31.5966	0.352591	31.5976	0.324885	31.5956	0.465907	31.5896	0.597843
31.5939	0.215429	31.5909	0.2292	31.5969	0.351051	31.5979	0.323406	31.5959	0.463931	31.5899	0.595649
31.5942	0.214081	31.5912	0.228351	31.5972	0.349511	31.5982	0.321926	31.5962	0.461967	31.5902	0.593465
31.5946	0.212745	31.5916	0.227505	31.5976	0.347971	31.5986	0.32045	31.5966	0.460006	31.5906	0.591281
31.5949	0.211422	31.5919	0.226665	31.5979	0.346427	31.5989	0.318978	31.5969	0.458045	31.5909	0.589092
31.5952	0.210111	31.5922	0.225829	31.5982	0.344881	31.5992	0.317512	31.5972	0.456083	31.5912	0.5869
31.5956	0.208812	31.5926	0.224998	31.5986	0.343332	31.5996	0.316051	31.5976	0.454119	31.5916	0.584704
31.5959	0.207526	31.5929	0.224171	31.5989	0.341781	31.5999	0.314595	31.5979	0.452155	31.5919	0.582503
31.5962	0.206252	31.5932	0.223344	31.5992	0.340235	31.6002	0.313145	31.5982	0.450193	31.5922	0.580298
31.5966	0.20499	31.5936	0.222516	31.5996	0.338698	31.6006	0.311702	31.5986	0.448235	31.5926	0.578089
31.5969	0.203741	31.5939	0.221687	31.5999	0.33717	31.6009	0.310265	31.5989	0.44628	31.5929	0.575875
31.5972	0.202504	31.5942	0.220856	31.6002	0.335649	31.6012	0.308835	31.5992	0.444328	31.5932	0.573657
31.5975	0.201279	31.5945	0.220023	31.6005	0.334136	31.6015	0.307411	31.5995	0.442379	31.5935	0.571435
31.5979	0.200067	31.5949	0.219189	31.6009	0.332631	31.6019	0.305994	31.5999	0.440434	31.5939	0.569207
31.5982	0.198868	31.5952	0.218353	31.6012	0.331134	31.6022	0.304583	31.6002	0.438491	31.5942	0.566976
31.5985	0.197681	31.5955	0.217516	31.6015	0.329645	31.6025	0.303179	31.6005	0.436552	31.5945	0.564739
31.5989	0.196507	31.5959	0.216677	31.6019	0.328163	31.6029	0.301781	31.6009	0.434615	31.5949	0.562498
31.5992	0.195346	31.5962	0.215837	31.6022	0.326689	31.6032	0.300391	31.6012	0.432682	31.5952	0.560252
31.5995	0.194198	31.5965	0.214994	31.6025	0.325222	31.6035	0.299007	31.6015	0.430751	31.5955	0.558002
31.5999	0.193063	31.5969	0.21415	31.6029	0.323763	31.6039	0.29763	31.6019	0.428824	31.5959	0.555747
31.6002	0.191942	31.5972	0.213304	31.6032	0.322311	31.6042	0.29626	31.6022	0.426899	31.5962	0.553487
31.6005	0.190833	31.5975	0.212456	31.6035	0.320866	31.6045	0.294896	31.6025	0.424977	31.5965	0.551221
31.6008	0.189738	31.5978	0.211606	31.6038	0.319429	31.6048	0.29354	31.6028	0.423058	31.5968	0.548951
31.6012	0.188656	31.5982	0.210754	31.6042	0.317998	31.6052	0.292191	31.6032	0.421141	31.5972	0.546676
31.6015	0.187588	31.5985	0.209901	31.6045	0.316575	31.6055	0.290848	31.6035	0.419227	31.5975	0.544396
31.6018	0.186533	31.5988	0.209045	31.6048	0.315158	31.6058	0.289513	31.6038	0.417316	31.5978	0.542111
31.6022	0.185492	31.5992	0.208187	31.6052	0.313748	31.6062	0.288185	31.6042	0.415407	31.5982	0.539821
31.6025	0.184465	31.5995	0.207327	31.6055	0.312345	31.6065	0.286864	31.6045	0.413501	31.5985	0.537526
31.6028	0.183452	31.5998	0.206464	31.6058	0.310949	31.6068	0.285551	31.6048	0.411598	31.5988	0.535225
31.6032	0.182452	31.6002	0.2056	31.6062	0.309559	31.6072	0.284244	31.6052	0.409697	31.5992	0.532919
31.6035	0.181466	31.6005	0.204733	31.6065	0.308176	31.6075	0.282945	31.6055	0.407798	31.5995	0.530608
31.6038	0.180495	31.6008	0.203863	31.6068	0.306799	31.6078	0.281653	31.6058	0.405902	31.5998	0.528291
31.6041	0.179537	31.6011	0.202992	31.6071	0.305428	31.6081	0.280369	31.6061	0.404008	31.6001	0.525969
31.6045	0.178591	31.6015	0.20212	31.6075	0.304062	31.6085	0.279091	31.6065	0.402118	31.6005	0.523643
31.6048	0.177648	31.6018	0.201252	31.6078	0.302698	31.6088	0.277816	31.6068	0.400236	31.6008	0.521315
31.6051	0.176709	31.6021	0.200389	31.6081	0.301337	31.6091	0.276545	31.6071	0.39836	31.6011	0.518985
31.6055	0.175774	31.6025	0.19953	31.6085	0.299977	31.6095	0.275278	31.6075	0.396492	31.6015	0.516652
31.6058	0.174842	31.6028	0.198676	31.6088	0.298619	31.6098	0.274015	31.6078	0.394632	31.6018	0.514318
31.6061	0.173916	31.6031	0.197825	31.6091	0.297262	31.6101	0.272753	31.6081	0.392778	31.6021	0.511983
31.6065	0.172995	31.6035	0.196978	31.6095	0.295904	31.6105	0.27149	31.6085	0.39093	31.6025	0.509648
31.6068	0.172081	31.6038	0.196135	31.6098	0.294546	31.6108	0.270226	31.6088	0.389089	31.6028	0.507312
31.6071	0.171172	31.6041	0.195294	31.6101	0.293187	31.6111	0.268962	31.6091	0.387254	31.6031	0.504975
31.6075	0.170269	31.6045	0.194458	31.6105	0.291827	31.6115	0.267696	31.6095	0.385426	31.6035	0.502639
31.6078	0.169372	31.6048	0.193625	31.6108	0.290465	31.6118	0.26643	31.6098	0.383604	31.6038	0.500302
31.6081	0.16848	31.6051	0.192795	31.6111	0.289103	31.6121	0.265164	31.6101	0.381789	31.6041	0.497965
31.6084	0.167593	31.6054	0.19197	31.6114	0.287739	31.6124	0.263896	31.6104	0.37998	31.6044	0.495627
31.6088	0.166712	31.6058	0.191148	31.6118	0.286374	31.6128	0.262629	31.6108	0.378178	31.6048	0.493289
31.6091	0.165835	31.6061	0.190331	31.6121	0.285008	31.6131	0.26136	31.6111	0.376382	31.6051	0.49095
31.6094	0.164963	31.6064	0.189517	31.6124	0.283639	31.6134	0.260092	31.6114	0.374594	31.6054	0.488611
31.6098	0.164097	31.6068	0.188708	31.6128	0.282269	31.6138	0.258823	31.6118	0.372812	31.6058	0.486271
31.6101	0.163234	31.6071	0.187902	31.6131	0.280898	31.6141	0.257553	31.6121	0.371037	31.6061	0.483931
31.6104	0.162376	31.6074	0.187101	31.6134	0.279524	31.6144	0.256284	31.6124	0.369269	31.6064	0.48159
31.6108	0.161523	31.6078	0.186304	31.6138	0.278147	31.6148	0.255014	31.6128	0.367509	31.6068	0.479249
31.6111	0.160674	31.6081	0.185512	31.6141	0.276769	31.6151	0.253744	31.6131	0.365755	31.6071	0.476907
31.6114	0.159828	31.6084	0.184724	31.6144	0.275388	31.6154	0.252474	31.6134	0.364008	31.6074	0.474564
31.6117	0.158987	31.6087	0.183941	31.6147	0.274005	31.6157	0.251204	31.6137	0.362268	31.6077	0.472221
31.6121	0.158149	31.6091	0.183162	31.6151	0.272619	31.6161	0.249934	31.6141	0.360536	31.6081	0.469877
31.6124	0.157315	31.6094	0.182389	31.6154	0.27123	31.6164	0.248664	31.6144	0.358811	31.6084	0.467533
31.6127	0.156484	31.6097	0.181619	31.6157	0.269839	31.6167	0.247394	31.6147	0.357093	31.6087	0.465188
31.6131	0.155657	31.6101	0.180855	31.6161	0.268444	31.6171	0.246124	31.6151	0.355383	31.6091	0.462842
31.6134	0.154833	31.6104	0.180096	31.6164	0.267046	31.6174	0.244854	31.6154	0.35368	31.6094	0.460495
31.6137	0.154011	31.6107	0.179342	31.6167	0.265645	31.6177	0.243585	31.6157	0.351985	31.6097	0.458147
31.6141	0.153193	31.6111	0.178592	31.6171	0.26424	31.6181	0.242315	31.6161	0.350297	31.6101	0.455799
31.6144	0.152378	31.6114	0.177848	31.6174	0.262833	31.6184	0.241047	31.6164	0.348617	31.6104	0.45345
31.6147	0.151565	31.6117	0.177107	31.6177	0.261435	31.6187	0.239784	31.6167	0.346947	31.6107	0.451111
31.615	0.150756	31.612	0.17637	31.618	0.260047	31.619	0.238527	31.617	0.345287	31.611	0.44878
31.6154	0.149949	31.6124	0.175635	31.6184	0.258668	31.6194	0.237275	31.6174	0.343636	31.6114	0.446459
31.6157	0.149145	31.6127	0.174904	31.6187	0.257299	31.6197	0.236029	31.6177	0.341996	31.6117	0.444147
31.616	0.148343	31.613	0.174178	31.619	0.25594	31.62	0.23479	31.618	0.340365	31.612	0.441845
31.6164	0.147544	31.6134	0.173459	31.6194	0.254593	31.6204	0.233559	31.6184	0.338744	31.6124	0.439552
31.6167	0.146747	31.6137	0.172749	31.6197	0.253259	31.6207	0.232335	31.6187	0.337131	31.6127	0.437268
31.617	0.145952	31.614	0.172046	31.62	0.251936	31.621	0.231119	31.619	0.335527	31.613	0.434995
31.6174	0.145159	31.6144	0.171351	31.6204	0.250626	31.6214	0.229912	31.6194	0.333933	31.6134	0.43273
31.6177	0.144368	31.6147	0.170664	31.6207	0.249328	31.6217	0.228712	31.6197	0.332348	31.6137	0.430476
31.618	0.143579	31.615	0.169985	31.621	0.248042	31.622	0.227521	31.62	0.330773	31.614	0.428232
31.6183	0.142791	31.6153	0.169314	31.6213	0.246769	31.6223	0.226338	31.6203	0.329207	31.6143	0.425998
31.6187	0.142004	31.6157	0.168651	31.6217	0.245508	31.6227	0.225164	31.6207	0.327651	31.6147	0.423774
31.619	0.141219	31.616	0.167995	31.622	0.244259	31.623	0.223998	31.621	0.326105	31.615	0.421561
31.6193	0.140434	31.6163	0.167347	31.6223	0.243023	31.6233	0.222841	31.6213	0.324568	31.6153	0.419358
31.6197	0.139651	31.6167	0.166707	31.6227	0.2418	31.6237	0.221693	31.6217	0.323042	31.6157	0.417166
31.62	0.138868	31.617	0.166074	31.623	0.240589	31.624	0.220554	31.622	0.321526	31.616	0.414986
31.6203	0.138086	31.6173	0.165448	31.6233	0.239391	31.6243	0.219423	31.6223	0.32002	31.6163	0.412816
31.6207	0.137305	31.6177	0.164831	31.6237	0.238206	31.6247	0.218302	31.6227	0.318525	31.6167	0.410658
31.621	0.136524	31.618	0.16422	31.624	0.237033	31.625	0.21719	31.623	0.31704	31.617	0.408511
31.6213	0.135743	31.6183	0.163618	31.6243	0.235873	31.6253	0.216087	31.6233	0.315565	31.6173	0.406375
31.6216	0.134962	31.6186	0.163022	31.6246	0.234726	31.6256	0.214994	31.6236	0.314102	31.6176	0.404251
31.622	0.134181	31.619	0.162434	31.625	0.233592	31.626	0.21391	31.624	0.312649	31.618	0.40214
31.6223	0.133399	31.6193	0.161853	31.6253	0.232471	31.6263	0.212836	31.6243	0.311207	31.6183	0.40004
31.6226	0.132618	31.6196	0.16128	31.6256	0.231363	31.6266	0.211771	31.6246	0.309776	31.6186	0.397952
31.623	0.131835	31.62	0.160714	31.626	0.230269	31.627	0.210716	31.625	0.308356	31.619	0.395877
31.6233	0.131052	31.6203	0.160154	31.6263	0.229187	31.6273	0.209671	31.6253	0.306948	31.6193	0.393814
31.6236	0.130268	31.6206	0.159603	31.6266	0.228119	31.6276	0.208637	31.6256	0.305551	31.6196	0.391764
31.624	0.129483	31.621	0.159058	31.627	0.227064	31.628	0.207612	31.626	0.304165	31.62	0.389727
31.6243	0.128697	31.6213	0.15852	31.6273	0.226022	31.6283	0.206597	31.6263	0.302791	31.6203	0.387703
31.6246	0.127917	31.6216	0.157988	31.6276	0.224993	31.6286	0.205588	31.6266	0.301424	31.6206	0.385688
31.6249	0.127143	31.6219	0.157461	31.6279	0.223978	31.6289	0.204582	31.6269	0.300062	31.6209	0.383681
31.6253	0.126377	31.6223	0.15694	31.6283	0.222975	31.6293	0.20358	31.6273	0.298705	31.6213	0.381683
31.6256	0.125618	31.6226	0.156423	31.6286	0.221986	31.6296	0.202581	31.6276	0.297354	31.6216	0.379693
31.6259	0.124866	31.6229	0.155912	31.6289	0.221011	31.6299	0.201586	31.6279	0.296008	31.6219	0.377712
31.6263	0.124118	31.6233	0.155407	31.6293	0.220049	31.6303	0.200595	31.6283	0.294668	31.6223	0.375736
31.6266	0.123375	31.6236	0.15491	31.6296	0.219103	31.6306	0.19961	31.6286	0.293333	31.6226	0.373764
31.6269	0.122635	31.6239	0.154421	31.6299	0.21817	31.6309	0.198629	31.6289	0.292003	31.6229	0.371797
31.6273	0.1219	31.6243	0.153938	31.6303	0.217253	31.6313	0.197654	31.6293	0.290679	31.6233	0.369835
31.6276	0.121169	31.6246	0.153462	31.6306	0.21635	31.6316	0.196683	31.6296	0.289361	31.6236	0.367879
31.6279	0.120442	31.6249	0.152993	31.6309	0.215461	31.6319	0.195717	31.6299	0.288048	31.6239	0.365927
31.6282	0.119719	31.6252	0.15253	31.6312	0.214587	31.6322	0.194756	31.6302	0.28674	31.6242	0.363981
31.6286	0.119	31.6256	0.152074	31.6316	0.213728	31.6326	0.193799	31.6306	0.285438	31.6246	0.362041
31.6289	0.118286	31.6259	0.151625	31.6319	0.212884	31.6329	0.192848	31.6309	0.284141	31.6249	0.360106
31.6292	0.117576	31.6262	0.151181	31.6322	0.212055	31.6332	0.191901	31.6312	0.28285	31.6252	0.358177
31.6296	0.11687	31.6266	0.150745	31.6326	0.21124	31.6336	0.190958	31.6316	0.281564	31.6256	0.356254
31.6299	0.116169	31.6269	0.150314	31.6329	0.21044	31.6339	0.19002	31.6319	0.280284	31.6259	0.354337
31.6302	0.115472	31.6272	0.149889	31.6332	0.209656	31.6342	0.189087	31.6322	0.279009	31.6262	0.352427
31.6306	0.11478	31.6276	0.14947	31.6336	0.208886	31.6346	0.188158	31.6326	0.277739	31.6266	0.350523
31.6309	0.114092	31.6279	0.149057	31.6339	0.208131	31.6349	0.187233	31.6329	0.276475	31.6269	0.348625
31.6312	0.113409	31.6282	0.14865	31.6342	0.207391	31.6352	0.186313	31.6332	0.275217	31.6272	0.346734
31.6315	0.112731	31.6285	0.148248	31.6345	0.206666	31.6355	0.185398	31.6335	0.273964	31.6275	0.34485
31.6319	0.112057	31.6289	0.147852	31.6349	0.205957	31.6359	0.184486	31.6339	0.272716	31.6279	0.342974
31.6322	0.111388	31.6292	0.147461	31.6352	0.205262	31.6362	0.183579	31.6342	0.271474	31.6282	0.341104
31.6325	0.110724	31.6295	0.147075	31.6355	0.204583	31.6365	0.182676	31.6345	0.270237	31.6285	0.339241
31.6329	0.110064	31.6299	0.146694	31.6359	0.203919	31.6369	0.181777	31.6349	0.269005	31.6289	0.337386
31.6332	0.109409	31.6302	0.146319	31.6362	0.203271	31.6372	0.180882	31.6352	0.267779	31.6292	0.335539
31.6335	0.108759	31.6305	0.145948	31.6365	0.202637	31.6375	0.179992	31.6355	0.266559	31.6295	0.333699
31.6339	0.108115	31.6309	0.145582	31.6369	0.202019	31.6379	0.179105	31.6359	0.265344	31.6299	0.331868
31.6342	0.107474	31.6312	0.145221	31.6372	0.201417	31.6382	0.178222	31.6362	0.264134	31.6302	0.330044
31.6345	0.10684	31.6315	0.144863	31.6375	0.200824	31.6385	0.177343	31.6365	0.262929	31.6305	0.328226
31.6348	0.106211	31.6318	0.144505	31.6378	0.200235	31.6388	0.176467	31.6368	0.26173	31.6308	0.326413
31.6352	0.105587	31.6322	0.144148	31.6382	0.19965	31.6392	0.175593	31.6372	0.260535	31.6312	0.324603
31.6355	0.10497	31.6325	0.143791	31.6385	0.199069	31.6395	0.174722	31.6375	0.259345	31.6315	0.322797
31.6358	0.104358	31.6328	0.143435	31.6388	0.198491	31.6398	0.173854	31.6378	0.258161	31.6318	0.320995
31.6362	0.103752	31.6332	0.143074	31.6392	0.197914	31.6402	0.172987	31.6382	0.25698	31.6322	0.319197
31.6365	0.103149	31.6335	0.142708	31.6395	0.197336	31.6405	0.172121	31.6385	0.255801	31.6325	0.317403
31.6368	0.10255	31.6338	0.142335	31.6398	0.196757	31.6408	0.171256	31.6388	0.254625	31.6328	0.315613
31.6372	0.101955	31.6342	0.141955	31.6402	0.196178	31.6412	0.170392	31.6392	0.253452	31.6332	0.313827
31.6375	0.101365	31.6345	0.141569	31.6405	0.195597	31.6415	0.169529	31.6395	0.252282	31.6335	0.312046
31.6378	0.100779	31.6348	0.141176	31.6408	0.195016	31.6418	0.168667	31.6398	0.251114	31.6338	0.310269
31.6382	0.100198	31.6352	0.140776	31.6412	0.194433	31.6422	0.167805	31.6402	0.24995	31.6342	0.308496
31.6385	0.0996212	31.6355	0.14037	31.6415	0.193849	31.6425	0.166944	31.6405	0.248788	31.6345	0.306727
31.6388	0.099049	31.6358	0.139956	31.6418	0.193264	31.6428	0.166084	31.6408	0.247629	31.6348	0.304963
31.6391	0.0984814	31.6361	0.139536	31.6421	0.192677	31.6431	0.165224	31.6411	0.246472	31.6351	0.303204
31.6395	0.0979186	31.6365	0.139109	31.6425	0.192089	31.6435	0.164365	31.6415	0.245319	31.6355	0.301449
31.6398	0.0973607	31.6368	0.138674	31.6428	0.1915	31.6438	0.163507	31.6418	0.244168	31.6358	0.299699
31.6401	0.0968076	31.6371	0.138232	31.6431	0.190908	31.6441	0.162649	31.6421	0.243021	31.6361	0.297953
31.6405	0.0962596	31.6375	0.137783	31.6435	0.190315	31.6445	0.161791	31.6425	0.241876	31.6365	0.296213
31.6408	0.0957166	31.6378	0.137327	31.6438	0.18972	31.6448	0.160934	31.6428	0.240734	31.6368	0.294477
31.6411	0.0951788	31.6381	0.136864	31.6441	0.189123	31.6451	0.160077	31.6431	0.239595	31.6371	0.292746
31.6415	0.0946463	31.6385	0.136392	31.6445	0.188525	31.6455	0.15922	31.6435	0.238459	31.6375	0.291021
31.6418	0.094119	31.6388	0.135914	31.6448	0.187924	31.6458	0.158363	31.6438	0.237326	31.6378	0.2893
31.6421	0.0935971	31.6391	0.135427	31.6451	0.18732	31.6461	0.157507	31.6441	0.236196	31.6381	0.287585
31.6424	0.0930807	31.6394	0.134933	31.6454	0.186715	31.6464	0.156651	31.6444	0.235069	31.6384	0.285875
31.6428	0.0925698	31.6398	0.134431	31.6458	0.186107	31.6468	0.155795	31.6448	0.233945	31.6388	0.28417
31.6431	0.0920645	31.6401	0.133922	31.6461	0.185496	31.6471	0.154938	31.6451	0.232824	31.6391	0.282471
31.6434	0.0915649	31.6404	0.133404	31.6464	0.184884	31.6474	0.154082	31.6454	0.231706	31.6394	0.280777
31.6438	0.0910711	31.6408	0.132878	31.6468	0.184268	31.6478	0.153226	31.6458	0.230591	31.6398	0.279089
31.6441	0.0905831	31.6411	0.132344	31.6471	0.183649	31.6481	0.152369	31.6461	0.229479	31.6401	0.277406
31.6444	0.0901001	31.6414	0.131803	31.6474	0.183029	31.6484	0.151513	31.6464	0.22837	31.6404	0.275729
31.6448	0.0896182	31.6418	0.131261	31.6478	0.18241	31.6488	0.15066	31.6468	0.227263	31.6408	0.274062
31.6451	0.0891374	31.6421	0.130717	31.6481	0.181793	31.6491	0.149809	31.6471	0.226159	31.6411	0.272405
31.6454	0.0886577	31.6424	0.130172	31.6484	0.181177	31.6494	0.148962	31.6474	0.225057	31.6414	0.270758
31.6457	0.088179	31.6427	0.129625	31.6487	0.180563	31.6497	0.148117	31.6477	0.223957	31.6417	0.269121
31.6461	0.0877029	31.6431	0.129076	31.6491	0.17995	31.6501	0.147275	31.6481	0.22286	31.6421	0.267494
31.6464	0.0872326	31.6434	0.128525	31.6494	0.179336	31.6504	0.146437	31.6484	0.221767	31.6424	0.26588
31.6467	0.086768	31.6437	0.127971	31.6497	0.178721	31.6507	0.145603	31.6487	0.220679	31.6427	0.264279
31.6471	0.086309	31.6441	0.127414	31.6501	0.178106	31.6511	0.144772	31.6491	0.219595	31.6431	0.26269
31.6474	0.0858555	31.6444	0.126854	31.6504	0.177491	31.6514	0.143944	31.6494	0.218515	31.6434	0.261114
31.6477	0.0854075	31.6447	0.126292	31.6507	0.176875	31.6517	0.14312	31.6497	0.217439	31.6437	0.25955
31.6481	0.0849647	31.6451	0.125727	31.6511	0.176259	31.6521	0.142299	31.6501	0.216368	31.6441	0.258
31.6484	0.0845273	31.6454	0.12516	31.6514	0.175642	31.6524	0.141482	31.6504	0.215301	31.6444	0.256462
31.6487	0.084095	31.6457	0.12459	31.6517	0.175025	31.6527	0.140668	31.6507	0.214238	31.6447	0.254938
31.649	0.0836677	31.646	0.124018	31.652	0.174407	31.653	0.139857	31.651	0.213179	31.645	0.253427
31.6494	0.0832455	31.6464	0.123443	31.6524	0.173789	31.6534	0.13905	31.6514	0.212124	31.6454	0.251929
31.6497	0.0828281	31.6467	0.122866	31.6527	0.17317	31.6537	0.138246	31.6517	0.211073	31.6457	0.250444
31.65	0.0824155	31.647	0.122287	31.653	0.172551	31.654	0.137446	31.652	0.210026	31.646	0.248973
31.6504	0.0820076	31.6474	0.121706	31.6534	0.171932	31.6544	0.136648	31.6524	0.208982	31.6464	0.247515
31.6507	0.0816042	31.6477	0.121122	31.6537	0.171312	31.6547	0.135854	31.6527	0.207943	31.6467	0.246071
31.651	0.0812055	31.648	0.120536	31.654	0.170692	31.655	0.135064	31.653	0.206907	31.647	0.244641
31.6514	0.0808111	31.6484	0.119948	31.6544	0.170071	31.6554	0.134276	31.6534	0.205875	31.6474	0.243225
31.6517	0.080421	31.6487	0.119358	31.6547	0.16945	31.6557	0.133492	31.6537	0.204847	31.6477	0.241822
31.652	0.0800352	31.649	0.118766	31.655	0.168829	31.656	0.132711	31.654	0.203822	31.648	0.240433
31.6523	0.0796535	31.6493	0.118172	31.6553	0.168207	31.6563	0.131933	31.6543	0.2028	31.6483	0.239059
31.6527	0.0792758	31.6497	0.117577	31.6557	0.167585	31.6567	0.131158	31.6547	0.201783	31.6487	0.237699
31.653	0.0789021	31.65	0.116979	31.656	0.166962	31.657	0.130386	31.655	0.200768	31.649	0.236353
31.6533	0.0785323	31.6503	0.116379	31.6563	0.166339	31.6573	0.129617	31.6553	0.199758	31.6493	0.235021
31.6537	0.0781662	31.6507	0.115778	31.6567	0.165716	31.6577	0.128852	31.6557	0.19875	31.6497	0.233704
31.654	0.0778037	31.651	0.115175	31.657	0.165092	31.658	0.128089	31.656	0.197746	31.65	0.232401
31.6543	0.0774449	31.6513	0.11457	31.6573	0.164468	31.6583	0.12733	31.6563	0.196745	31.6503	0.231113
31.6547	0.0770921	31.6517	0.113971	31.6577	0.163849	31.6587	0.126577	31.6567	0.19575	31.6507	0.229832
31.655	0.0767457	31.652	0.113378	31.658	0.163236	31.659	0.125831	31.657	0.194761	31.651	0.228557
31.6553	0.0764055	31.6523	0.112792	31.6583	0.162628	31.6593	0.125092	31.6573	0.193779	31.6513	0.227287
31.6556	0.0760717	31.6526	0.112212	31.6586	0.162026	31.6596	0.12436	31.6576	0.192803	31.6516	0.226024
31.656	0.0757441	31.653	0.111639	31.659	0.16143	31.66	0.123636	31.658	0.191834	31.652	0.224766
31.6563	0.0754215	31.6533	0.111075	31.6593	0.160844	31.6603	0.122922	31.6583	0.190873	31.6523	0.223514
31.6566	0.0751039	31.6536	0.110521	31.6596	0.160267	31.6606	0.122218	31.6586	0.189921	31.6526	0.222268
31.657	0.0747913	31.654	0.109975	31.66	0.1597	31.661	0.121525	31.659	0.188976	31.653	0.221028
31.6573	0.0744837	31.6543	0.10944	31.6603	0.159143	31.6613	0.120842	31.6593	0.18804	31.6533	0.219794
31.6576	0.074181	31.6546	0.108914	31.6606	0.158595	31.6616	0.12017	31.6596	0.187112	31.6536	0.218566
31.658	0.0738832	31.655	0.108397	31.661	0.158058	31.662	0.119508	31.66	0.186192	31.654	0.217344
31.6583	0.0735903	31.6553	0.107891	31.6613	0.15753	31.6623	0.118856	31.6603	0.18528	31.6543	0.216128
31.6586	0.0733023	31.6556	0.107395	31.6616	0.157012	31.6626	0.118214	31.6606	0.184376	31.6546	0.214917
31.6589	0.073019	31.6559	0.106908	31.6619	0.156505	31.6629	0.117583	31.6609	0.18348	31.6549	0.213712
31.6593	0.0727405	31.6563	0.106433	31.6623	0.156007	31.6633	0.116962	31.6613	0.182592	31.6553	0.212512
31.6596	0.0724668	31.6566	0.105967	31.6626	0.155519	31.6636	0.116352	31.6616	0.181712	31.6556	0.211318
31.6599	0.0721978	31.6569	0.105513	31.6629	0.155041	31.6639	0.115751	31.6619	0.18084	31.6559	0.210129
31.6603	0.0719335	31.6573	0.105069	31.6633	0.154574	31.6643	0.115161	31.6623	0.179976	31.6563	0.208945
31.6606	0.0716739	31.6576	0.104636	31.6636	0.154116	31.6646	0.114581	31.6626	0.17912	31.6566	0.207767
31.6609	0.0714188	31.6579	0.104214	31.6639	0.153669	31.6649	0.114012	31.6629	0.178271	31.6569	0.206594
31.6613	0.0711684	31.6583	0.103803	31.6643	0.153232	31.6653	0.113452	31.6633	0.177431	31.6573	0.205426
31.6616	0.0709225	31.6586	0.103403	31.6646	0.152805	31.6656	0.112903	31.6636	0.176598	31.6576	0.204263
31.6619	0.0706812	31.6589	0.103015	31.6649	0.152389	31.6659	0.112364	31.6639	0.175772	31.6579	0.203105
31.6622	0.0704443	31.6592	0.102639	31.6652	0.151983	31.6662	0.111835	31.6642	0.174955	31.6582	0.201952
31.6626	0.0702119	31.6596	0.102274	31.6656	0.151587	31.6666	0.111316	31.6646	0.174145	31.6586	0.200804
31.6629	0.069984	31.6599	0.101922	31.6659	0.151202	31.6669	0.110808	31.6649	0.173343	31.6589	0.199661
31.6632	0.0697604	31.6602	0.101581	31.6662	0.150827	31.6672	0.11031	31.6652	0.172548	31.6592	0.198522
31.6636	0.0695412	31.6606	0.101253	31.6666	0.150463	31.6676	0.109821	31.6656	0.17176	31.6596	0.197388
31.6639	0.0693264	31.6609	0.100936	31.6669	0.150109	31.6679	0.109343	31.6659	0.170981	31.6599	0.196258
31.6642	0.0691158	31.6612	0.100633	31.6672	0.149766	31.6682	0.108875	31.6662	0.170208	31.6602	0.195133
31.6646	0.0689092	31.6616	0.100337	31.6676	0.149431	31.6686	0.108416	31.6666	0.169442	31.6606	0.194013
[truncated: 1,001 more rows]

## Sheet: Figure 3c
energy_1	intensity_1	energy_2	intensity_2	energy_3	intensity_3	energy_4	intensity_4	energy_5	intensity_5	energy_6	intensity_6	energy_7	intensity_7
396	0.356918	396	0.341059	396	0.299553	396	0.263494	396.39	0.199766	397.56	0.190151	396.65	0.189688
396.013	0.356013	396.013	0.340379	396.013	0.299176	396.013	0.263098	396.403	0.199862	397.573	0.189926	396.663	0.189595
396.026	0.355107	396.026	0.3397	396.026	0.2988	396.026	0.262702	396.416	0.199958	397.586	0.189701	396.676	0.189502
396.039	0.354202	396.039	0.339021	396.039	0.298423	396.039	0.262306	396.429	0.200055	397.599	0.189475	396.689	0.189409
396.052	0.353296	396.052	0.338341	396.052	0.298047	396.052	0.26191	396.442	0.200151	397.612	0.18925	396.702	0.189316
396.065	0.352391	396.065	0.337662	396.065	0.297671	396.065	0.261514	396.455	0.200247	397.625	0.189025	396.715	0.189223
396.078	0.351485	396.078	0.336982	396.078	0.297294	396.078	0.261118	396.468	0.200343	397.638	0.1888	396.728	0.18913
396.091	0.35058	396.091	0.336303	396.091	0.296918	396.091	0.260722	396.481	0.200439	397.651	0.188575	396.741	0.189037
396.104	0.349674	396.104	0.335623	396.104	0.296541	396.104	0.260326	396.494	0.200535	397.664	0.18835	396.754	0.188944
396.117	0.348769	396.117	0.334944	396.117	0.296165	396.117	0.25993	396.507	0.200631	397.677	0.188125	396.767	0.188851
396.13	0.347863	396.13	0.334264	396.13	0.295788	396.13	0.259534	396.52	0.200727	397.69	0.1879	396.78	0.188758
396.143	0.346958	396.143	0.333585	396.143	0.295412	396.143	0.259138	396.533	0.200823	397.703	0.187674	396.793	0.188665
396.156	0.346052	396.156	0.332905	396.156	0.295035	396.156	0.258742	396.546	0.200919	397.716	0.187449	396.806	0.188572
396.169	0.345147	396.169	0.332226	396.169	0.294659	396.169	0.258346	396.559	0.201015	397.729	0.187224	396.819	0.188479
396.182	0.344242	396.182	0.331546	396.182	0.294282	396.182	0.25795	396.572	0.201111	397.742	0.186999	396.832	0.188386
396.195	0.343336	396.195	0.330867	396.195	0.293906	396.195	0.257554	396.585	0.201207	397.755	0.186774	396.845	0.188293
396.208	0.342431	396.208	0.330188	396.208	0.293529	396.208	0.257158	396.598	0.201303	397.768	0.186549	396.858	0.1882
396.221	0.341525	396.221	0.329508	396.221	0.293153	396.221	0.256762	396.611	0.2014	397.781	0.186324	396.871	0.188107
396.234	0.34062	396.234	0.328829	396.234	0.292776	396.234	0.256366	396.624	0.201496	397.794	0.186099	396.884	0.188014
396.247	0.339714	396.247	0.328149	396.247	0.2924	396.247	0.25597	396.637	0.201592	397.807	0.185874	396.897	0.187921
396.26	0.338809	396.26	0.32747	396.26	0.292023	396.26	0.255573	396.65	0.201688	397.82	0.185648	396.91	0.187828
396.273	0.337903	396.273	0.32679	396.273	0.291647	396.273	0.255177	396.663	0.201784	397.833	0.185423	396.923	0.187735
396.286	0.336998	396.286	0.326111	396.286	0.29127	396.286	0.254781	396.676	0.20188	397.846	0.185198	396.936	0.187642
396.299	0.336092	396.299	0.325431	396.299	0.290894	396.299	0.254385	396.689	0.201976	397.859	0.184973	396.949	0.187549
396.312	0.335187	396.312	0.324752	396.312	0.290518	396.312	0.253989	396.702	0.202072	397.872	0.184748	396.962	0.187456
396.325	0.334282	396.325	0.324072	396.325	0.290141	396.325	0.253593	396.715	0.202168	397.885	0.184523	396.975	0.187363
396.338	0.333376	396.338	0.323393	396.338	0.289765	396.338	0.253197	396.728	0.202264	397.898	0.184298	396.988	0.18727
396.351	0.332471	396.351	0.322713	396.351	0.289388	396.351	0.252801	396.741	0.20236	397.911	0.184073	397.001	0.187177
396.364	0.331565	396.364	0.322034	396.364	0.289012	396.364	0.252405	396.754	0.202456	397.924	0.183848	397.014	0.187084
396.377	0.33066	396.377	0.321355	396.377	0.288635	396.377	0.252009	396.767	0.202552	397.937	0.183622	397.027	0.186991
396.39	0.329754	396.39	0.320675	396.39	0.288259	396.39	0.251613	396.78	0.202649	397.95	0.183397	397.04	0.186898
396.403	0.328849	396.403	0.319996	396.403	0.287882	396.403	0.251217	396.793	0.202745	397.963	0.183172	397.053	0.186805
396.416	0.327943	396.416	0.319316	396.416	0.287506	396.416	0.250821	396.806	0.202841	397.976	0.182947	397.066	0.186712
396.429	0.327038	396.429	0.318637	396.429	0.287129	396.429	0.250425	396.819	0.202937	397.989	0.182722	397.079	0.186619
396.442	0.326132	396.442	0.317957	396.442	0.286753	396.442	0.250029	396.832	0.203033	398.002	0.182497	397.092	0.186526
396.455	0.325227	396.455	0.317278	396.455	0.286376	396.455	0.249633	396.845	0.203129	398.015	0.182272	397.105	0.186433
396.468	0.324322	396.468	0.316598	396.468	0.286	396.468	0.249237	396.858	0.203225	398.028	0.182047	397.118	0.18634
396.481	0.323416	396.481	0.315919	396.481	0.285623	396.481	0.248841	396.871	0.203321	398.041	0.181822	397.131	0.186247
396.494	0.322511	396.494	0.315239	396.494	0.285247	396.494	0.248445	396.884	0.203417	398.054	0.181596	397.144	0.186154
396.508	0.321605	396.508	0.31456	396.508	0.28487	396.508	0.248049	396.898	0.203513	398.068	0.181371	397.158	0.186061
396.521	0.320446	396.521	0.313682	396.521	0.284346	396.521	0.247331	396.911	0.203402	398.081	0.180831	397.171	0.185688
396.534	0.319704	396.534	0.313108	396.534	0.28401	396.534	0.246829	396.924	0.20321	398.094	0.180469	397.184	0.185328
396.547	0.318927	396.547	0.312498	396.547	0.283674	396.547	0.246345	396.937	0.202988	398.107	0.180171	397.197	0.184936
396.56	0.318115	396.56	0.311853	396.56	0.283338	396.56	0.245877	396.95	0.202734	398.12	0.179938	397.21	0.184511
396.573	0.317267	396.573	0.311171	396.573	0.283002	396.573	0.245428	396.963	0.202448	398.133	0.179771	397.223	0.184054
396.586	0.316384	396.586	0.310454	396.586	0.282666	396.586	0.244995	396.976	0.202131	398.146	0.179668	397.236	0.183564
396.599	0.315465	396.599	0.309701	396.599	0.28233	396.599	0.24458	396.989	0.201783	398.159	0.17963	397.249	0.183041
396.612	0.314511	396.612	0.308912	396.612	0.281994	396.612	0.244183	397.002	0.201403	398.172	0.179658	397.262	0.182486
396.625	0.313522	396.625	0.308087	396.625	0.281658	396.625	0.243803	397.015	0.200992	398.185	0.17975	397.275	0.181898
396.638	0.312497	396.638	0.307227	396.638	0.281322	396.638	0.24344	397.028	0.200549	398.198	0.179907	397.288	0.181278
396.651	0.311436	396.651	0.30633	396.651	0.280986	396.651	0.243093	397.041	0.200075	398.211	0.180122	397.301	0.180628
396.664	0.310375	396.664	0.305416	396.664	0.280667	396.664	0.242782	397.054	0.199585	398.224	0.180314	397.314	0.179995
396.677	0.309314	396.677	0.304484	396.677	0.280365	396.677	0.242505	397.067	0.19908	398.237	0.180485	397.327	0.179377
396.69	0.308253	396.69	0.303534	396.69	0.28008	396.69	0.242263	397.08	0.198558	398.25	0.180635	397.34	0.178776
396.703	0.307192	396.703	0.302567	396.703	0.279811	396.703	0.242056	397.093	0.198021	398.263	0.180763	397.353	0.178192
396.716	0.306131	396.716	0.301581	396.716	0.27956	396.716	0.241884	397.106	0.197468	398.276	0.180869	397.366	0.177623
396.729	0.30507	396.729	0.300577	396.729	0.279325	396.729	0.241747	397.119	0.1969	398.289	0.180953	397.379	0.177071
396.742	0.304009	396.742	0.299556	396.742	0.279107	396.742	0.241644	397.132	0.196316	398.302	0.181016	397.392	0.176535
396.755	0.302948	396.755	0.298516	396.755	0.278905	396.755	0.241576	397.145	0.195716	398.315	0.181057	397.405	0.176016
396.768	0.301886	396.768	0.297459	396.768	0.278721	396.768	0.241544	397.158	0.1951	398.328	0.181077	397.418	0.175513
396.781	0.300825	396.781	0.296384	396.781	0.27855	396.781	0.241538	397.171	0.194473	398.341	0.181075	397.431	0.175031
396.794	0.299817	396.794	0.295309	396.794	0.278362	396.794	0.241481	397.184	0.193846	398.354	0.181073	397.444	0.174614
396.807	0.298861	396.807	0.294234	396.807	0.278157	396.807	0.241371	397.197	0.193218	398.367	0.181072	397.457	0.174262
396.82	0.297959	396.82	0.293159	396.82	0.277936	396.82	0.241209	397.21	0.192591	398.38	0.18107	397.47	0.173976
396.833	0.29711	396.833	0.292084	396.833	0.277697	396.833	0.240995	397.223	0.191964	398.393	0.181068	397.483	0.173755
396.846	0.296314	396.846	0.291009	396.846	0.277442	396.846	0.240728	397.236	0.191336	398.406	0.181066	397.496	0.173599
396.859	0.29557	396.859	0.289934	396.859	0.27717	396.859	0.240409	397.249	0.190709	398.419	0.181065	397.509	0.173508
396.872	0.29488	396.872	0.28886	396.872	0.276882	396.872	0.240038	397.262	0.190082	398.432	0.181063	397.522	0.173482
396.885	0.294243	396.885	0.287785	396.885	0.276576	396.885	0.239614	397.275	0.189454	398.445	0.181061	397.535	0.173522
396.898	0.293659	396.898	0.28671	396.898	0.276254	396.898	0.239139	397.288	0.188827	398.458	0.181059	397.548	0.173627
396.911	0.29313	396.911	0.285633	396.911	0.275916	396.911	0.238615	397.301	0.188199	398.471	0.18106	397.561	0.17379
396.924	0.292618	396.924	0.284557	396.924	0.275579	396.924	0.23811	397.314	0.187587	398.484	0.181082	397.574	0.17397
396.937	0.292124	396.937	0.283481	396.937	0.275242	396.937	0.237621	397.327	0.18699	398.497	0.181126	397.587	0.174166
396.95	0.291648	396.95	0.282404	396.95	0.274904	396.95	0.23715	397.34	0.186409	398.51	0.181192	397.6	0.174378
396.963	0.291189	396.963	0.281328	396.963	0.274567	396.963	0.236697	397.353	0.185844	398.523	0.181279	397.613	0.174606
396.976	0.290748	396.976	0.280252	396.976	0.27423	396.976	0.236261	397.366	0.185295	398.536	0.181388	397.626	0.174851
396.989	0.290325	396.989	0.279175	396.989	0.273892	396.989	0.235842	397.379	0.184761	398.549	0.181519	397.639	0.175112
397.002	0.28992	397.002	0.278099	397.002	0.273555	397.002	0.235441	397.392	0.184243	398.562	0.181671	397.652	0.17539
397.015	0.289532	397.015	0.277023	397.015	0.273218	397.015	0.235057	397.405	0.183741	398.575	0.181845	397.665	0.175684
397.028	0.289162	397.028	0.275946	397.028	0.27288	397.028	0.234691	397.418	0.183254	398.588	0.182041	397.678	0.175994
397.041	0.288807	397.041	0.274871	397.041	0.272542	397.041	0.234341	397.431	0.182786	398.601	0.182261	397.691	0.176312
397.054	0.288417	397.054	0.273777	397.054	0.272188	397.054	0.233957	397.444	0.182333	398.614	0.18248	397.704	0.176549
397.067	0.287992	397.067	0.272666	397.067	0.271816	397.067	0.233537	397.457	0.181896	398.627	0.1827	397.717	0.176705
397.08	0.287531	397.08	0.271536	397.08	0.271427	397.08	0.233083	397.47	0.181475	398.64	0.18292	397.73	0.176779
397.093	0.287035	397.093	0.270389	397.093	0.271022	397.093	0.232594	397.483	0.18107	398.653	0.18314	397.743	0.176771
397.106	0.286503	397.106	0.269224	397.106	0.2706	397.106	0.23207	397.496	0.18068	398.666	0.18336	397.756	0.176682
397.119	0.285937	397.119	0.268041	397.119	0.270161	397.119	0.231511	397.509	0.180306	398.679	0.18358	397.769	0.176512
397.132	0.285334	397.132	0.26684	397.132	0.269705	397.132	0.230918	397.522	0.179948	398.692	0.1838	397.782	0.17626
397.145	0.284697	397.145	0.265621	397.145	0.269233	397.145	0.230289	397.535	0.179606	398.705	0.184019	397.795	0.175926
397.158	0.284024	397.158	0.264384	397.158	0.268744	397.158	0.229626	397.548	0.179279	398.718	0.184239	397.808	0.175511
397.171	0.283319	397.171	0.263135	397.171	0.26824	397.171	0.228929	397.561	0.178965	398.731	0.184456	397.821	0.175023
397.184	0.282614	397.184	0.261905	397.184	0.267736	397.184	0.228214	397.574	0.178651	398.744	0.184672	397.834	0.174534
397.197	0.281909	397.197	0.260692	397.197	0.267232	397.197	0.227482	397.587	0.178336	398.757	0.184888	397.847	0.174046
397.21	0.281204	397.21	0.259497	397.21	0.266728	397.21	0.226732	397.6	0.178022	398.77	0.185105	397.86	0.173557
397.223	0.280499	397.223	0.25832	397.223	0.266224	397.223	0.225965	397.613	0.177708	398.783	0.185321	397.873	0.173068
397.236	0.279794	397.236	0.257161	397.236	0.26572	397.236	0.225181	397.626	0.177393	398.796	0.185538	397.886	0.17258
397.249	0.279089	397.249	0.25602	397.249	0.265216	397.249	0.224379	397.639	0.177079	398.809	0.185754	397.899	0.172091
397.262	0.278384	397.262	0.254896	397.262	0.264712	397.262	0.22356	397.652	0.176765	398.822	0.18597	397.912	0.171603
397.275	0.277679	397.275	0.253791	397.275	0.264208	397.275	0.222723	397.665	0.176451	398.835	0.186187	397.925	0.171114
397.288	0.276974	397.288	0.252704	397.288	0.263704	397.288	0.221869	397.678	0.176136	398.848	0.186403	397.938	0.170626
397.301	0.276266	397.301	0.251639	397.301	0.263195	397.301	0.221004	397.691	0.175828	398.861	0.186627	397.951	0.170137
397.314	0.275558	397.314	0.250645	397.314	0.262637	397.314	0.220208	397.704	0.175551	398.874	0.186916	397.964	0.169665
397.327	0.27485	397.327	0.249724	397.327	0.262027	397.327	0.219483	397.717	0.175305	398.887	0.187269	397.977	0.169208
397.34	0.274143	397.34	0.248874	397.34	0.261368	397.34	0.218827	397.73	0.175091	398.9	0.187688	397.99	0.168768
397.353	0.273435	397.353	0.248096	397.353	0.260657	397.353	0.218241	397.743	0.174908	398.913	0.188172	398.003	0.168345
397.366	0.272727	397.366	0.247389	397.366	0.259897	397.366	0.217724	397.756	0.174756	398.926	0.18872	398.016	0.167937
397.379	0.272019	397.379	0.246754	397.379	0.259086	397.379	0.217278	397.769	0.174637	398.939	0.189334	398.029	0.167546
397.392	0.271311	397.392	0.24619	397.392	0.258224	397.392	0.216901	397.782	0.174548	398.952	0.190013	398.042	0.167172
397.405	0.270603	397.405	0.245699	397.405	0.257312	397.405	0.216594	397.795	0.174491	398.965	0.190756	398.055	0.166813
397.418	0.269896	397.418	0.245278	397.418	0.25635	397.418	0.216356	397.808	0.174466	398.978	0.191565	398.068	0.166471
397.431	0.26919	397.431	0.244916	397.431	0.255343	397.431	0.216181	397.821	0.174466	398.991	0.192429	398.081	0.166145
397.444	0.268503	397.444	0.244537	397.444	0.254353	397.444	0.216005	397.834	0.174481	399.004	0.193292	398.094	0.165836
397.457	0.267833	397.457	0.244139	397.457	0.25338	397.457	0.21583	397.847	0.174513	399.017	0.194156	398.107	0.165542
397.47	0.267181	397.47	0.243723	397.47	0.252424	397.47	0.215654	397.86	0.17456	399.03	0.19502	398.12	0.165265
397.483	0.266546	397.483	0.24329	397.483	0.251484	397.483	0.215478	397.873	0.174622	399.043	0.195884	398.133	0.165005
397.496	0.26593	397.496	0.242838	397.496	0.250561	397.496	0.215303	397.886	0.174701	399.056	0.196748	398.146	0.16476
397.51	0.26533	397.51	0.242369	397.51	0.249655	397.51	0.215127	397.9	0.174795	399.07	0.197611	398.16	0.164532
397.523	0.264749	397.523	0.241881	397.523	0.248766	397.523	0.214952	397.913	0.174905	399.083	0.198475	398.173	0.164321
397.536	0.264185	397.536	0.241376	397.536	0.247894	397.536	0.214776	397.926	0.175031	399.096	0.199339	398.186	0.164125
397.549	0.263639	397.549	0.240853	397.549	0.247039	397.549	0.214601	397.939	0.175172	399.109	0.200203	398.199	0.163946
397.562	0.263106	397.562	0.240309	397.562	0.246199	397.562	0.214418	397.952	0.175329	399.122	0.20106	398.212	0.163785
397.575	0.262556	397.575	0.239729	397.575	0.245359	397.575	0.214166	397.965	0.175502	399.135	0.20183	398.225	0.163639
397.588	0.261988	397.588	0.239114	397.588	0.244519	397.588	0.213844	397.978	0.175691	399.148	0.202514	398.238	0.16351
397.601	0.261402	397.601	0.238462	397.601	0.243679	397.601	0.213453	397.991	0.175895	399.161	0.203111	398.251	0.163398
397.614	0.260799	397.614	0.237775	397.614	0.242839	397.614	0.212991	398.004	0.176115	399.174	0.203621	398.264	0.163301
397.627	0.260178	397.627	0.237052	397.627	0.241999	397.627	0.21246	398.017	0.176351	399.187	0.204045	398.277	0.163221
397.64	0.259539	397.64	0.236293	397.64	0.241159	397.64	0.21186	398.03	0.176602	399.2	0.204382	398.29	0.163158
397.653	0.258883	397.653	0.235499	397.653	0.240319	397.653	0.211189	398.043	0.17687	399.213	0.204632	398.303	0.16311
397.666	0.258209	397.666	0.234668	397.666	0.239479	397.666	0.210449	398.056	0.177153	399.226	0.204796	398.316	0.163079
397.679	0.257517	397.679	0.233802	397.679	0.238639	397.679	0.209639	398.069	0.177451	399.239	0.204873	398.329	0.163064
397.692	0.256812	397.692	0.232906	397.692	0.237802	397.692	0.208764	398.082	0.177763	399.252	0.204875	398.342	0.163068
397.705	0.256125	397.705	0.23201	397.705	0.236981	397.705	0.207854	398.095	0.178075	399.265	0.204898	398.355	0.163089
397.718	0.255456	397.718	0.231114	397.718	0.236178	397.718	0.206909	398.108	0.178387	399.278	0.204944	398.368	0.163125
397.731	0.254804	397.731	0.230218	397.731	0.235391	397.731	0.20593	398.121	0.178698	399.291	0.205011	398.381	0.163178
397.744	0.25417	397.744	0.229322	397.744	0.234621	397.744	0.204915	398.134	0.17901	399.304	0.205099	398.394	0.163248
397.757	0.253553	397.757	0.228426	397.757	0.233868	397.757	0.203866	398.147	0.179322	399.317	0.205209	398.407	0.163333
397.77	0.252954	397.77	0.22753	397.77	0.233132	397.77	0.202782	398.16	0.179634	399.33	0.205341	398.42	0.163435
397.783	0.252373	397.783	0.226634	397.783	0.232413	397.783	0.201662	398.173	0.179945	399.343	0.205495	398.433	0.163553
397.796	0.25181	397.796	0.225738	397.796	0.23171	397.796	0.200508	398.186	0.180257	399.356	0.20567	398.446	0.163688
397.809	0.251264	397.809	0.224842	397.809	0.231024	397.809	0.19932	398.199	0.180569	399.369	0.205867	398.459	0.163839
397.822	0.250738	397.822	0.223949	397.822	0.230356	397.822	0.198116	398.212	0.180879	399.382	0.20609	398.472	0.163992
397.835	0.250247	397.835	0.223074	397.835	0.229721	397.835	0.197016	398.225	0.181157	399.395	0.206355	398.485	0.164064
397.848	0.249791	397.848	0.222218	397.848	0.229119	397.848	0.196021	398.238	0.181404	399.408	0.206664	398.498	0.164054
397.861	0.249371	397.861	0.221378	397.861	0.228552	397.861	0.195131	398.251	0.18162	399.421	0.207017	398.511	0.163963
397.874	0.248986	397.874	0.220557	397.874	0.228017	397.874	0.194345	398.264	0.181804	399.434	0.207413	398.524	0.16379
397.887	0.248637	397.887	0.219754	397.887	0.227517	397.887	0.193663	398.277	0.181956	399.447	0.207852	398.537	0.163536
397.9	0.248323	397.9	0.218969	397.9	0.22705	397.9	0.193087	398.29	0.182077	399.46	0.208334	398.55	0.163201
397.913	0.248044	397.913	0.218201	397.913	0.226617	397.913	0.192615	398.303	0.182167	399.473	0.20886	398.563	0.162784
397.926	0.2478	397.926	0.217452	397.926	0.226217	397.926	0.192247	398.316	0.182225	399.486	0.209429	398.576	0.162285
397.939	0.247592	397.939	0.21672	397.939	0.225852	397.939	0.191984	398.329	0.182252	399.499	0.210041	398.589	0.161705
397.952	0.247419	397.952	0.216015	397.952	0.225511	397.952	0.191809	398.342	0.182252	399.512	0.210698	398.602	0.16105
397.965	0.247264	397.965	0.215382	397.965	0.225154	397.965	0.191633	398.355	0.182252	399.525	0.211399	398.615	0.16038
397.978	0.247126	397.978	0.21482	397.978	0.224779	397.978	0.191458	398.368	0.182252	399.538	0.212143	398.628	0.159693
397.991	0.247005	397.991	0.21433	397.991	0.224389	397.991	0.191282	398.381	0.182252	399.551	0.212931	398.641	0.158989
398.004	0.246903	398.004	0.213912	398.004	0.223981	398.004	0.191107	398.394	0.182252	399.564	0.213761	398.654	0.15827
398.017	0.246818	398.017	0.213565	398.017	0.223556	398.017	0.190931	398.407	0.182252	399.577	0.214635	398.667	0.157534
398.03	0.246751	398.03	0.21329	398.03	0.223115	398.03	0.190756	398.42	0.182252	399.59	0.215553	398.68	0.156781
398.043	0.246701	398.043	0.213087	398.043	0.222656	398.043	0.19058	398.433	0.182252	399.603	0.216513	398.693	0.156013
398.056	0.24667	398.056	0.212955	398.056	0.222181	398.056	0.190405	398.446	0.182252	399.616	0.217517	398.706	0.155228
398.069	0.246655	398.069	0.212895	398.069	0.221689	398.069	0.190229	398.459	0.182252	399.629	0.218564	398.719	0.154427
398.082	0.246652	398.082	0.212893	398.082	0.221181	398.082	0.190051	398.472	0.182251	399.642	0.219641	398.732	0.153625
398.095	0.246631	398.095	0.212892	398.095	0.220655	398.095	0.189856	398.485	0.182235	399.655	0.220675	398.745	0.152905
398.108	0.246592	398.108	0.212891	398.108	0.220113	398.108	0.189644	398.498	0.182203	399.668	0.221665	398.758	0.152266
398.121	0.246535	398.121	0.212889	398.121	0.219554	398.121	0.189414	398.511	0.182155	399.681	0.222611	398.771	0.151709
398.134	0.246461	398.134	0.212888	398.134	0.218978	398.134	0.189167	398.524	0.182092	399.694	0.223515	398.784	0.151233
398.147	0.246369	398.147	0.212886	398.147	0.218385	398.147	0.188902	398.537	0.182012	399.707	0.224375	398.797	0.150839
398.16	0.246259	398.16	0.212885	398.16	0.217775	398.16	0.18862	398.55	0.181917	399.72	0.225192	398.81	0.150526
398.173	0.246132	398.173	0.212883	398.173	0.217149	398.173	0.18832	398.563	0.181807	399.733	0.225965	398.823	0.150294
398.186	0.245987	398.186	0.212882	398.186	0.216506	398.186	0.188003	398.576	0.18168	399.746	0.226695	398.836	0.150145
398.199	0.245825	398.199	0.212881	398.199	0.215846	398.199	0.187669	398.589	0.181538	399.759	0.227382	398.849	0.150076
398.212	0.245642	398.212	0.212876	398.212	0.215177	398.212	0.187317	398.602	0.181381	399.772	0.228022	398.862	0.150087
398.225	0.245424	398.225	0.212835	398.225	0.214526	398.225	0.186948	398.615	0.181224	399.785	0.228619	398.875	0.150146
398.238	0.245171	398.238	0.212759	398.238	0.213891	398.238	0.186561	398.628	0.181067	399.798	0.229173	398.888	0.150254
398.251	0.244882	398.251	0.212647	398.251	0.213273	398.251	0.186157	398.641	0.180909	399.811	0.229683	398.901	0.150411
398.264	0.244558	398.264	0.212499	398.264	0.212672	398.264	0.185735	398.654	0.180752	399.824	0.230149	398.914	0.150617
398.277	0.244198	398.277	0.212315	398.277	0.212087	398.277	0.185296	398.667	0.180595	399.837	0.230573	398.927	0.150871
398.29	0.243804	398.29	0.212096	398.29	0.21152	398.29	0.18484	398.68	0.180438	399.85	0.230953	398.94	0.151175
398.303	0.243374	398.303	0.21184	398.303	0.210969	398.303	0.184366	398.693	0.180281	399.863	0.23129	398.953	0.151528
398.316	0.242908	398.316	0.211549	398.316	0.210435	398.316	0.183874	398.706	0.180124	399.876	0.231583	398.966	0.151929
398.329	0.242407	398.329	0.211222	398.329	0.209918	398.329	0.183366	398.719	0.179967	399.889	0.231834	398.979	0.15238
398.342	0.241872	398.342	0.210857	398.342	0.209424	398.342	0.182852	398.732	0.179806	399.902	0.232049	398.992	0.15287
398.355	0.241319	398.355	0.210438	398.355	0.20898	398.355	0.182374	398.745	0.179614	399.915	0.232242	399.005	0.153377
398.368	0.240749	398.368	0.209965	398.368	0.208587	398.368	0.18193	398.758	0.179391	399.928	0.232414	399.018	0.153901
398.381	0.240161	398.381	0.209438	398.381	0.208244	398.381	0.181522	398.771	0.179137	399.941	0.232564	399.031	0.154441
398.394	0.239555	398.394	0.208858	398.394	0.207951	398.394	0.181148	398.784	0.17885	399.954	0.232692	399.044	0.154997
398.407	0.238931	398.407	0.208224	398.407	0.207709	398.407	0.180809	398.797	0.178533	399.967	0.232799	399.057	0.155569
398.42	0.23829	398.42	0.207536	398.42	0.207518	398.42	0.180505	398.81	0.178184	399.98	0.232884	399.07	0.156157
398.433	0.237631	398.433	0.206795	398.433	0.207377	398.433	0.180236	398.823	0.177803	399.993	0.232948	399.083	0.156762
398.446	0.236955	398.446	0.206	398.446	0.207286	398.446	0.180001	398.836	0.177391	400.006	0.23299	399.096	0.157384
398.459	0.23626	398.459	0.205151	398.459	0.207246	398.459	0.179802	398.849	0.176948	400.019	0.23301	399.109	0.158021
398.472	0.235562	398.472	0.204266	398.472	0.207242	398.472	0.179626	398.862	0.176483	400.032	0.233023	399.122	0.158675
398.485	0.234899	398.485	0.203434	398.485	0.207221	398.485	0.179451	398.875	0.176049	400.045	0.233101	399.135	0.159345
398.498	0.234272	398.498	0.202657	398.498	0.207184	398.498	0.179275	398.888	0.175646	400.058	0.233244	399.148	0.160031
398.512	0.233679	398.512	0.201933	398.512	0.207129	398.512	0.1791	398.902	0.175275	400.072	0.233452	399.162	0.160734
398.525	0.233123	398.525	0.201263	398.525	0.207058	398.525	0.178924	398.915	0.174935	400.085	0.233726	399.175	0.161453
398.538	0.232601	398.538	0.200646	398.538	0.20697	398.538	0.178749	398.928	0.174627	400.098	0.234064	399.188	0.162188
398.551	0.232115	398.551	0.200084	398.551	0.206866	398.551	0.178573	398.941	0.174351	400.111	0.234467	399.201	0.16294
398.564	0.231664	398.564	0.199575	398.564	0.206744	398.564	0.178398	398.954	0.174105	400.124	0.234935	399.214	0.163708
398.577	0.231249	398.577	0.199119	398.577	0.206606	398.577	0.178222	398.967	0.173892	400.137	0.235468	399.227	0.164492
398.59	0.230869	398.59	0.198718	398.59	0.20645	398.59	0.178047	398.98	0.173709	400.15	0.236066	399.24	0.165293
398.603	0.230522	398.603	0.19836	398.603	0.206278	398.603	0.177874	398.993	0.173551	400.163	0.236729	399.253	0.166099
398.616	0.230212	398.616	0.19802	398.616	0.20609	398.616	0.177718	399.006	0.173392	400.176	0.237457	399.266	0.166873
398.629	0.229936	398.629	0.197698	398.629	0.205884	398.629	0.177581	399.019	0.173234	400.189	0.23825	399.279	0.167614
398.642	0.229696	398.642	0.197394	398.642	0.205661	398.642	0.17746	399.032	0.173076	400.202	0.239108	399.292	0.168322
398.655	0.229491	398.655	0.197108	398.655	0.205422	398.655	0.177357	399.045	0.172917	400.215	0.240031	399.305	0.168998
398.668	0.229322	398.668	0.19684	398.668	0.205166	398.668	0.177272	399.058	0.172759	400.228	0.241019	399.318	0.169642
398.681	0.229188	398.681	0.196589	398.681	0.204893	398.681	0.177203	399.071	0.1726	400.241	0.242072	399.331	0.170252
398.694	0.229089	398.694	0.196357	398.694	0.204603	398.694	0.177153	399.084	0.172442	400.254	0.24319	399.344	0.170831
398.707	0.229026	398.707	0.196142	398.707	0.204297	398.707	0.177119	399.097	0.172284	400.267	0.244373	399.357	0.171376
398.72	0.228998	398.72	0.195945	398.72	0.203973	398.72	0.177104	399.11	0.172125	400.28	0.24562	399.37	0.171889
398.733	0.228998	398.733	0.195774	398.733	0.20363	398.733	0.177102	399.123	0.171973	400.293	0.246913	399.383	0.172372
398.746	0.228998	398.746	0.195639	398.746	0.203254	398.746	0.177101	399.136	0.171853	400.306	0.248185	399.396	0.172823
398.759	0.228998	398.759	0.195539	398.759	0.202843	398.759	0.177099	399.149	0.171764	400.319	0.249434	399.409	0.17324
398.772	0.228998	398.772	0.195475	398.772	0.202399	398.772	0.177098	399.162	0.171707	400.332	0.250662	399.422	0.173625
398.785	0.228998	398.785	0.195447	398.785	0.201922	398.785	0.177097	399.175	0.171681	400.345	0.251868	399.435	0.173978
398.798	0.228998	398.798	0.195454	398.798	0.201411	398.798	0.177095	399.188	0.171686	400.358	0.253053	399.448	0.174298
398.811	0.228998	398.811	0.195498	398.811	0.200866	398.811	0.177094	399.201	0.171723	400.371	0.254216	399.461	0.174585
398.824	0.228998	398.824	0.195577	398.824	0.200287	398.824	0.177092	399.214	0.171792	400.384	0.255357	399.474	0.17484
398.837	0.228998	398.837	0.195692	398.837	0.199675	398.837	0.177091	399.227	0.171892	400.397	0.256477	399.487	0.175062
398.85	0.228998	398.85	0.195843	398.85	0.199029	398.85	0.17709	399.24	0.172023	400.41	0.257575	399.5	0.175252
398.863	0.228998	398.863	0.196036	398.863	0.198366	398.863	0.177098	399.253	0.172187	400.423	0.258664	399.513	0.175422
398.876	0.228998	398.876	0.196283	398.876	0.197736	398.876	0.177125	399.266	0.172383	400.436	0.259775	399.526	0.175625
398.889	0.228998	398.889	0.196583	398.889	0.19714	398.889	0.177168	399.279	0.17261	400.449	0.260908	399.539	0.17586
398.902	0.228998	398.902	0.196937	398.902	0.196578	398.902	0.177229	399.292	0.172868	400.462	0.262062	399.552	0.176128
398.915	0.228998	398.915	0.197345	398.915	0.196049	398.915	0.177308	399.305	0.173158	400.475	0.263238	399.565	0.176428
398.928	0.228998	398.928	0.197807	398.928	0.195554	398.928	0.177403	399.318	0.173479	400.488	0.264435	399.578	0.176761
398.941	0.228998	398.941	0.198322	398.941	0.195093	398.941	0.177517	399.331	0.173832	400.501	0.265655	399.591	0.177127
398.954	0.228998	398.954	0.198891	398.954	0.194665	398.954	0.177647	399.344	0.174216	400.514	0.266896	399.604	0.177525
398.967	0.228998	398.967	0.199514	398.967	0.194271	398.967	0.177796	399.357	0.174632	400.527	0.268158	399.617	0.177956
398.98	0.228998	398.98	0.20019	398.98	0.19391	398.98	0.177961	399.37	0.175079	400.54	0.269442	399.63	0.178419
398.993	0.229009	398.993	0.200899	398.993	0.193581	398.993	0.178139	399.383	0.175559	400.553	0.270733	399.643	0.178928
399.006	0.229055	399.006	0.201572	399.006	0.193285	399.006	0.178333	399.396	0.176071	400.566	0.271979	399.656	0.179519
399.019	0.229137	399.019	0.202209	399.019	0.193022	399.019	0.178546	399.409	0.176613	400.579	0.273183	399.669	0.180191
399.032	0.229254	399.032	0.20281	399.032	0.192794	399.032	0.178775	399.422	0.177188	400.592	0.274343	399.682	0.180945
399.045	0.229407	399.045	0.203376	399.045	0.192599	399.045	0.179022	399.435	0.177793	400.605	0.27546	399.695	0.18178
399.058	0.229594	399.058	0.203906	399.058	0.192437	399.058	0.179287	399.448	0.178431	400.618	0.276533	399.708	0.182697
399.071	0.229817	399.071	0.2044	399.071	0.192309	399.071	0.179569	399.461	0.179099	400.631	0.277563	399.721	0.183695
399.084	0.230076	399.084	0.204858	399.084	0.192215	399.084	0.179868	399.474	0.179799	400.644	0.27855	399.734	0.184775
399.097	0.23037	399.097	0.20528	399.097	0.192155	399.097	0.180185	399.487	0.180531	400.657	0.279494	399.747	0.185936
399.11	0.230699	399.11	0.205667	399.11	0.192128	399.11	0.18052	399.5	0.181294	400.67	0.280394	399.76	0.187179
399.123	0.23107	399.123	0.206033	399.123	0.192139	399.123	0.180871	399.513	0.182081	400.683	0.281266	399.773	0.188475
399.136	0.231513	399.136	0.206435	399.136	0.192201	399.136	0.18124	399.526	0.182868	400.696	0.282159	399.786	0.189738
399.149	0.232026	399.149	0.206873	399.149	0.192313	399.149	0.181627	399.539	0.183655	400.709	0.283074	399.799	0.190969
399.162	0.23261	399.162	0.207347	399.162	0.192476	399.162	0.182031	399.552	0.184442	400.722	0.28401	399.812	0.192168
399.175	0.233264	399.175	0.207857	399.175	0.19269	399.175	0.182452	399.565	0.185229	400.735	0.284969	399.825	0.193334
399.188	0.233989	399.188	0.208402	399.188	0.192953	399.188	0.182891	399.578	0.186016	400.748	0.285948	399.838	0.194467
399.201	0.234785	399.201	0.208984	399.201	0.193267	399.201	0.183348	399.591	0.186803	400.761	0.28695	399.851	0.195567
399.214	0.235652	399.214	0.209601	399.214	0.193632	399.214	0.183821	399.604	0.18759	400.774	0.287973	399.864	0.196635
399.227	0.236589	399.227	0.210254	399.227	0.194047	399.227	0.184312	399.617	0.188377	400.787	0.289018	399.877	0.197671
399.24	0.237597	399.24	0.210943	399.24	0.194512	399.24	0.184821	399.63	0.189164	400.8	0.290085	399.89	0.198674
399.253	0.23866	399.253	0.211664	399.253	0.195018	399.253	0.185342	399.643	0.189954	400.813	0.29117	399.903	0.19965
399.266	0.239741	399.266	0.212402	399.266	0.195523	399.266	0.185863	399.656	0.19076	400.826	0.292276	399.916	0.20061
399.279	0.24084	399.279	0.213159	399.279	0.196028	399.279	0.186384	399.669	0.191582	400.839	0.293404	399.929	0.201553
399.292	0.241956	399.292	0.213934	399.292	0.196534	399.292	0.186905	399.682	0.192419	400.852	0.294554	399.942	0.202481
399.305	0.243091	399.305	0.214726	399.305	0.197039	399.305	0.187426	399.695	0.193272	400.865	0.295725	399.955	0.203392
399.318	0.244242	399.318	0.215536	399.318	0.197544	399.318	0.187947	399.708	0.194141	400.878	0.296918	399.968	0.204286
399.331	0.245412	399.331	0.216365	399.331	0.19805	399.331	0.188468	399.721	0.195026	400.891	0.298133	399.981	0.205165
399.344	0.246599	399.344	0.217211	399.344	0.198555	399.344	0.188988	399.734	0.195926	400.904	0.299369	399.994	0.206027
399.357	0.247804	399.357	0.218075	399.357	0.19906	399.357	0.189509	399.747	0.196842	400.917	0.300627	400.007	0.206873
399.37	0.249026	399.37	0.218957	399.37	0.199566	399.37	0.19003	399.76	0.197774	400.93	0.301907	400.02	0.207702
399.383	0.250275	399.383	0.219862	399.383	0.200067	399.383	0.190546	399.773	0.198718	400.943	0.303207	400.033	0.208516
399.396	0.251578	399.396	0.220804	399.396	0.200552	399.396	0.191028	399.786	0.199662	400.956	0.304507	400.046	0.209331
399.409	0.252933	399.409	0.221781	399.409	0.20102	399.409	0.191474	399.799	0.200607	400.969	0.305807	400.059	0.210145
399.422	0.254342	399.422	0.222793	399.422	0.201471	399.422	0.191885	399.812	0.201551	400.982	0.307107	400.072	0.210959
399.435	0.255803	399.435	0.223842	399.435	0.201906	399.435	0.192262	399.825	0.202495	400.995	0.308407	400.085	0.211773
399.448	0.257318	399.448	0.224926	399.448	0.202323	399.448	0.192604	399.838	0.203439	401.008	0.309707	400.098	0.212587
399.461	0.258885	399.461	0.226047	399.461	0.202724	399.461	0.192911	399.851	0.204383	401.021	0.311007	400.111	0.213402
399.474	0.260506	399.474	0.227203	399.474	0.203108	399.474	0.193183	399.864	0.205327	401.034	0.312307	400.124	0.214216
399.487	0.262179	399.487	0.228394	399.487	0.203475	399.487	0.19342	399.877	0.206271	401.047	0.313607	400.137	0.21503
399.501	0.263906	399.501	0.229622	399.501	0.203825	399.501	0.193622	399.891	0.207215	401.061	0.314908	400.151	0.215844
399.514	0.265697	399.514	0.230887	399.514	0.20416	399.514	0.193817	399.904	0.208164	401.074	0.316196	400.164	0.216663
399.527	0.267558	399.527	0.232188	399.527	0.204495	399.527	0.194081	399.917	0.209129	401.087	0.317441	400.177	0.217499
399.54	0.269491	399.54	0.233524	399.54	0.204829	399.54	0.194414	399.93	0.210109	401.1	0.318643	400.19	0.218351
399.553	0.271494	399.553	0.234897	399.553	0.205164	399.553	0.194818	399.943	0.211106	401.113	0.319801	400.203	0.219219
399.566	0.273567	399.566	0.236305	399.566	0.205499	399.566	0.195291	399.956	0.212118	401.126	0.320916	400.216	0.220103
399.579	0.275712	399.579	0.237749	399.579	0.205833	399.579	0.195834	399.969	0.213145	401.139	0.321988	400.229	0.221004
399.592	0.277927	399.592	0.239229	399.592	0.206168	399.592	0.196447	399.982	0.214188	401.152	0.323016	400.242	0.221921
399.605	0.280213	399.605	0.240744	399.605	0.206503	399.605	0.197129	399.995	0.215248	401.165	0.324001	400.255	0.222855
399.618	0.282569	399.618	0.242296	399.618	0.206837	399.618	0.197881	400.008	0.216322	401.178	0.324943	400.268	0.223804
399.631	0.284996	399.631	0.243883	399.631	0.207172	399.631	0.198703	400.021	0.217413	401.191	0.325842	400.281	0.22477
399.644	0.287482	399.644	0.245519	399.644	0.207528	399.644	0.199589	400.034	0.218527	401.204	0.32669	400.294	0.225755
399.657	0.290002	399.657	0.247245	399.657	0.207951	399.657	0.200527	400.047	0.219688	401.217	0.327473	400.307	0.226772
399.67	0.292558	399.67	0.24906	399.67	0.208442	399.67	0.201517	400.06	0.220896	401.23	0.328191	400.32	0.227822
399.683	0.29515	399.683	0.250965	399.683	0.209	399.683	0.20256	400.073	0.222151	401.243	0.328845	400.333	0.228905
399.696	0.297776	399.696	0.252959	399.696	0.209625	399.696	0.203655	400.086	0.223454	401.256	0.329433	400.346	0.23002
399.709	0.300438	399.709	0.255043	399.709	0.210318	399.709	0.204802	400.099	0.224804	401.269	0.329956	400.359	0.231168
399.722	0.303136	399.722	0.257216	399.722	0.211078	399.722	0.206002	400.112	0.226201	401.282	0.330415	400.372	0.232349
399.735	0.305868	399.735	0.259479	399.735	0.211905	399.735	0.207254	400.125	0.227645	401.295	0.330808	400.385	0.233562
399.748	0.308636	399.748	0.261831	399.748	0.212799	399.748	0.208558	400.138	0.229136	401.308	0.331136	400.398	0.234807
399.761	0.31144	399.761	0.264273	399.761	0.213761	399.761	0.209914	400.151	0.230675	401.321	0.3314	400.411	0.236086
399.774	0.314277	399.774	0.266773	399.774	0.214795	399.774	0.211323	400.164	0.232246	401.334	0.331622	400.424	0.237399
399.787	0.31715	399.787	0.269256	399.787	0.215913	399.787	0.212784	400.177	0.233818	401.347	0.331865	400.437	0.238745
399.8	0.320058	399.8	0.27172	399.8	0.217116	399.8	0.214298	400.19	0.235389	401.36	0.33213	400.45	0.240124
399.813	0.323002	399.813	0.274167	399.813	0.218403	399.813	0.215863	400.203	0.23696	401.373	0.332417	400.463	0.241535
399.826	0.32598	399.826	0.276595	399.826	0.219773	399.826	0.217481	400.216	0.238532	401.386	0.332725	400.476	0.242979
399.839	0.328995	399.839	0.279006	399.839	0.221228	399.839	0.219151	400.229	0.240103	401.399	0.333055	400.489	0.244455
399.852	0.332044	399.852	0.281399	399.852	0.222767	399.852	0.220874	400.242	0.241675	401.412	0.333407	400.502	0.245965
399.865	0.335129	399.865	0.283774	399.865	0.22439	399.865	0.222648	400.255	0.243246	401.425	0.333781	400.515	0.247506
399.878	0.338249	399.878	0.286131	399.878	0.226097	399.878	0.224475	400.268	0.244817	401.438	0.334176	400.528	0.24908
399.891	0.341405	399.891	0.28847	399.891	0.227888	399.891	0.226355	400.281	0.246389	401.451	0.334592	400.541	0.250687
399.904	0.344578	399.904	0.290782	399.904	0.229756	399.904	0.228246	400.294	0.247945	401.464	0.335029	400.554	0.252312
399.917	0.347733	399.917	0.29304	399.917	0.231674	399.917	0.23005	400.307	0.249455	401.477	0.335465	400.567	0.253919
399.93	0.350871	399.93	0.295245	399.93	0.233643	399.93	0.231767	400.32	0.250917	401.49	0.335901	400.58	0.255511
399.943	0.353991	399.943	0.297395	399.943	0.235662	399.943	0.233397	400.333	0.252332	401.503	0.336337	400.593	0.257086
399.956	0.357093	399.956	0.299492	399.956	0.237732	399.956	0.234939	400.346	0.2537	401.516	0.336774	400.606	0.258645
399.969	0.360177	399.969	0.301536	399.969	0.239852	399.969	0.236395	400.359	0.255021	401.529	0.33721	400.619	0.260188
399.982	0.363244	399.982	0.303525	399.982	0.242022	399.982	0.237763	400.372	0.256294	401.542	0.337646	400.632	0.261714
399.995	0.366293	399.995	0.305461	399.995	0.244243	399.995	0.239044	400.385	0.257521	401.555	0.338082	400.645	0.263224
400.008	0.369325	400.008	0.307343	400.008	0.246514	400.008	0.240238	400.398	0.2587	401.568	0.338519	400.658	0.264718
400.021	0.372339	400.021	0.309172	400.021	0.248836	400.021	0.241345	400.411	0.259832	401.581	0.338955	400.671	0.266195
400.034	0.375376	400.034	0.310986	400.034	0.251194	400.034	0.242396	400.424	0.260918	401.594	0.339426	400.684	0.267643
400.047	0.378502	400.047	0.312872	400.047	0.253569	400.047	0.243464	400.437	0.261956	401.607	0.340005	400.697	0.269026
400.06	0.381716	400.06	0.314829	400.06	0.25596	400.06	0.24455	400.45	0.262948	401.62	0.340692	400.71	0.270344
400.073	0.385019	400.073	0.316858	400.073	0.258368	400.073	0.245653	400.463	0.263892	401.633	0.341487	400.723	0.271596
400.086	0.38841	400.086	0.318959	400.086	0.260794	400.086	0.246773	400.476	0.26479	401.646	0.342391	400.736	0.272783
400.099	0.39189	400.099	0.321131	400.099	0.263236	400.099	0.247911	400.489	0.26564	401.659	0.343403	400.749	0.273905
400.112	0.395458	400.112	0.323375	400.112	0.265694	400.112	0.249066	400.502	0.266443	401.672	0.344524	400.762	0.274962
400.125	0.399114	400.125	0.325691	400.125	0.26817	400.125	0.250239	400.515	0.267198	401.685	0.345753	400.775	0.275953
400.138	0.402858	400.138	0.328078	400.138	0.270662	400.138	0.251429	400.528	0.267907	401.698	0.34709	400.788	0.27688
400.151	0.406691	400.151	0.330537	400.151	0.273171	400.151	0.252637	400.541	0.268568	401.711	0.348535	400.801	0.277741
400.164	0.410587	400.164	0.333063	400.164	0.275674	400.164	0.253868	400.554	0.269192	401.724	0.350098	400.814	0.278561
400.177	0.414501	400.177	0.335642	400.177	0.278127	400.177	0.255134	400.567	0.269801	401.737	0.351792	400.827	0.279397
400.19	0.418432	400.19	0.338275	400.19	0.280529	400.19	0.256435	400.58	0.270393	401.75	0.353615	400.84	0.28025
400.203	0.422381	400.203	0.340962	400.203	0.282881	400.203	0.257771	400.593	0.27097	401.763	0.355568	400.853	0.281119
400.216	0.426348	400.216	0.343702	400.216	0.285182	400.216	0.259142	400.606	0.271531	401.776	0.357651	400.866	0.282004
400.229	0.430333	400.229	0.346497	400.229	0.287433	400.229	0.260548	400.619	0.272077	401.789	0.359864	400.879	0.282906
400.242	0.434335	400.242	0.349345	400.242	0.289634	400.242	0.261988	400.632	0.272607	401.802	0.362207	400.892	0.283823
400.255	0.438354	400.255	0.352246	400.255	0.291784	400.255	0.263463	400.645	0.273121	401.815	0.36468	400.905	0.284758
400.268	0.442392	400.268	0.355202	400.268	0.293883	400.268	0.264974	400.658	0.273619	401.828	0.367283	400.918	0.285708
400.281	0.446447	400.281	0.358211	400.281	0.295932	400.281	0.266519	400.671	0.274102	401.841	0.370016	400.931	0.286675
400.294	0.450502	400.294	0.361274	400.294	0.297937	400.294	0.268091	400.684	0.274574	401.854	0.372883	400.944	0.287654
400.307	0.45454	400.307	0.36439	400.307	0.299908	400.307	0.26968	400.697	0.275047	401.867	0.375902	400.957	0.288634
400.32	0.45856	400.32	0.36756	400.32	0.301846	400.32	0.271287	400.71	0.27552	401.88	0.379073	400.97	0.289614
400.333	0.462562	400.333	0.370785	400.333	0.30375	400.333	0.272911	400.723	0.275992	401.893	0.382395	400.983	0.290593
400.346	0.466547	400.346	0.374062	400.346	0.30562	400.346	0.274553	400.736	0.276465	401.906	0.385869	400.996	0.291573
400.359	0.470514	400.359	0.377394	400.359	0.307457	400.359	0.276212	400.749	0.276938	401.919	0.389495	401.009	0.292553
400.372	0.474464	400.372	0.380779	400.372	0.30926	400.372	0.277889	400.762	0.27741	401.932	0.393272	401.022	0.293532
400.385	0.478395	400.385	0.384218	400.385	0.31103	400.385	0.279583	400.775	0.277883	401.945	0.3972	401.035	0.294512
400.398	0.482309	400.398	0.387711	400.398	0.312765	400.398	0.281294	400.788	0.278356	401.958	0.401281	401.048	0.295492
400.411	0.486206	400.411	0.391257	400.411	0.314467	400.411	0.283023	400.801	0.278828	401.971	0.405513	401.061	0.296471
400.424	0.490059	400.424	0.394818	400.424	0.316155	400.424	0.284759	400.814	0.279283	401.984	0.409867	401.074	0.297442
400.437	0.493824	400.437	0.398325	400.437	0.31786	400.437	0.286478	400.827	0.279691	401.997	0.414286	401.087	0.298397
400.45	0.4975	400.45	0.401778	400.45	0.319581	400.45	0.288179	400.84	0.280051	402.01	0.41877	401.1	0.299335
400.463	0.501088	400.463	0.405178	400.463	0.321319	400.463	0.289862	400.853	0.280364	402.023	0.423319	401.113	0.300257
400.476	0.504588	400.476	0.408523	400.476	0.323074	400.476	0.291528	400.866	0.28063	402.036	0.427933	401.126	0.301162
400.489	0.507999	400.489	0.411815	400.489	0.324846	400.489	0.293177	400.879	0.280849	402.049	0.432613	401.139	0.302052
400.503	0.511322	400.503	0.415054	400.503	0.326635	400.503	0.294809	400.893	0.281021	402.063	0.437357	401.153	0.302925
400.516	0.514556	400.516	0.418238	400.516	0.32844	400.516	0.296422	400.906	0.281145	402.076	0.442166	401.166	0.303782
400.529	0.517702	400.529	0.421369	400.529	0.330262	400.529	0.298019	400.919	0.281222	402.089	0.44704	401.179	0.304622
400.542	0.52076	400.542	0.424446	400.542	0.332101	400.542	0.299598	400.932	0.281252	402.102	0.451979	401.192	0.305446
400.555	0.523729	400.555	0.427464	400.555	0.333961	400.555	0.301169	400.945	0.281243	402.115	0.456998	401.205	0.306249
400.568	0.526593	400.568	0.430411	400.568	0.335854	400.568	0.30274	400.958	0.281201	402.128	0.462125	401.218	0.307019
400.581	0.52935	400.581	0.433285	400.581	0.337781	400.581	0.304311	400.971	0.281129	402.141	0.467361	401.231	0.307757
400.594	0.532001	400.594	0.436088	400.594	0.339742	400.594	0.305883	400.984	0.281025	402.154	0.472705	401.244	0.308462
400.607	0.534547	400.607	0.43882	400.607	0.341736	400.607	0.307454	400.997	0.280889	402.167	0.478157	401.257	0.309134
400.62	0.536986	400.62	0.441479	400.62	0.343764	400.62	0.309025	401.01	0.280722	402.18	0.483718	401.27	0.309774
400.633	0.539319	400.633	0.444067	400.633	0.345826	400.633	0.310596	401.023	0.280524	402.193	0.489387	401.283	0.310381
400.646	0.541546	400.646	0.446584	400.646	0.347921	400.646	0.312167	401.036	0.280294	402.206	0.495164	401.296	0.310956
400.659	0.543667	400.659	0.449029	400.659	0.35005	400.659	0.313738	401.049	0.280032	402.219	0.50105	401.309	0.311498
400.672	0.545681	400.672	0.451402	400.672	0.352212	400.672	0.31531	401.062	0.279739	402.232	0.507044	401.322	0.312007
400.685	0.547593	400.685	0.453696	400.685	0.354366	400.685	0.316872	401.075	0.279427	402.245	0.513153	401.335	0.312502
400.698	0.549416	400.698	0.455901	400.698	0.356437	400.698	0.318418	401.088	0.279116	402.258	0.519392	401.348	0.313013
400.711	0.551151	400.711	0.458016	400.711	0.358423	400.711	0.319946	401.101	0.278804	402.271	0.525761	401.361	0.313541
400.724	0.552797	400.724	0.460042	400.724	0.360325	400.724	0.321456	401.114	0.278492	402.284	0.53226	401.374	0.314085
400.737	0.554355	400.737	0.461978	400.737	0.362143	400.737	0.322949	401.127	0.27818	402.297	0.538889	401.387	0.314645
400.75	0.555825	400.75	0.463825	400.75	0.363877	400.75	0.324425	401.14	0.277869	402.31	0.545648	401.4	0.315222
400.763	0.557206	400.763	0.465582	400.763	0.365527	400.763	0.325883	401.153	0.277557	402.323	0.552536	401.413	0.315814
400.776	0.558499	400.776	0.467249	400.776	0.367093	400.776	0.327324	401.166	0.277245	402.336	0.559555	401.426	0.316424
400.789	0.559703	400.789	0.468827	400.789	0.368574	400.789	0.328747	401.179	0.276933	402.349	0.566704	401.439	0.317049
400.802	0.560819	400.802	0.470316	400.802	0.369972	400.802	0.330153	401.192	0.276622	402.362	0.573983	401.452	0.317691
400.815	0.561846	400.815	0.471754	400.815	0.37128	400.815	0.331521	401.205	0.276327	402.375	0.581402	401.465	0.318365
400.828	0.562783	400.828	0.473211	400.828	0.372487	400.828	0.332818	401.218	0.276079	402.388	0.588973	401.478	0.319088
400.841	0.563633	400.841	0.474685	400.841	0.373593	400.841	0.334046	401.231	0.275878	402.401	0.596696	401.491	0.319859
400.854	0.564394	400.854	0.476178	400.854	0.374598	400.854	0.335204	401.244	0.275725	402.414	0.60457	401.504	0.32068
400.867	0.565067	400.867	0.477688	400.867	0.375503	400.867	0.336292	401.257	0.275619	402.427	0.612596	401.517	0.32155
400.88	0.565651	400.88	0.479216	400.88	0.376306	400.88	0.33731	401.27	0.27556	402.44	0.620773	401.53	0.322468
400.893	0.566147	400.893	0.480762	400.893	0.377009	400.893	0.338259	401.283	0.275548	402.453	0.629102	401.543	0.323436
400.906	0.566554	400.906	0.482326	400.906	0.377611	400.906	0.339138	401.296	0.275583	402.466	0.637583	401.556	0.324452
400.919	0.566873	400.919	0.483908	400.919	0.378111	400.919	0.339948	401.309	0.275666	402.479	0.646215	401.569	0.325517
400.932	0.567104	400.932	0.485508	400.932	0.378511	400.932	0.340687	401.322	0.275796	402.492	0.654999	401.582	0.326631
400.945	0.567279	400.945	0.487081	400.945	0.378826	400.945	0.341382	401.335	0.27599	402.505	0.663884	401.595	0.327812
400.958	0.567454	400.958	0.488564	400.958	0.379073	400.958	0.342077	401.348	0.276279	402.518	0.67279	401.608	0.329091
400.971	0.56763	400.971	0.489957	400.971	0.379253	400.971	0.342772	401.361	0.276662	402.531	0.681717	401.621	0.330468
400.984	0.567805	400.984	0.491261	400.984	0.379366	400.984	0.343467	401.374	0.277139	402.544	0.690667	401.634	0.331942
400.997	0.56798	400.997	0.492476	400.997	0.379411	400.997	0.344162	401.387	0.277711	402.557	0.699638	401.647	0.333514
401.01	0.568155	401.01	0.493601	401.01	0.379389	401.01	0.344857	401.4	0.278377	402.57	0.708631	401.66	0.335184
401.023	0.56833	401.023	0.494636	401.023	0.3793	401.023	0.345553	401.413	0.279138	402.583	0.717645	401.673	0.336952
401.036	0.568506	401.036	0.495582	401.036	0.379144	401.036	0.346248	401.426	0.279992	402.596	0.726681	401.686	0.338817
401.049	0.568681	401.049	0.496438	401.049	0.37892	401.049	0.346943	401.439	0.280942	402.609	0.735739	401.699	0.340781
401.062	0.568856	401.062	0.497205	401.062	0.378629	401.062	0.347638	401.452	0.281985	402.622	0.744818	401.712	0.342842
401.075	0.568976	401.075	0.497872	401.075	0.378287	401.075	0.348321	401.465	0.283125	402.635	0.753878	401.725	0.345001
401.088	0.568936	401.088	0.498414	401.088	0.377928	401.088	0.348969	401.478	0.284358	402.648	0.762851	401.738	0.347258
401.101	0.568737	401.101	0.498831	401.101	0.377553	401.101	0.349582	401.491	0.285687	402.661	0.771737	401.751	0.349612
401.114	0.568379	401.114	0.499122	401.114	0.377161	401.114	0.35016	401.504	0.287109	402.674	0.780537	401.764	0.352065
401.127	0.567862	401.127	0.499288	401.127	0.376751	401.127	0.350703	401.517	0.288626	402.687	0.78925	401.777	0.354615
401.14	0.567186	401.14	0.499329	401.14	0.376325	401.14	0.351212	401.53	0.290237	402.7	0.797877	401.79	0.357263
401.153	0.566351	401.153	0.499244	401.153	0.375883	401.153	0.351686	401.543	0.291943	402.713	0.806416	401.803	0.360008
401.166	0.565357	401.166	0.499034	401.166	0.375423	401.166	0.352124	401.556	0.293743	402.726	0.81487	401.816	0.362852
401.179	0.564204	401.179	0.498699	401.179	0.374947	401.179	0.352528	401.569	0.295637	402.739	0.823236	401.829	0.365793
401.192	0.562891	401.192	0.498238	401.192	0.374453	401.192	0.352898	401.582	0.297626	402.752	0.831516	401.842	0.368832
401.205	0.561445	401.205	0.497683	401.205	0.373969	401.205	0.353226	401.595	0.299717	402.765	0.839665	401.855	0.371949
401.218	0.559911	401.218	0.497075	401.218	0.373535	401.218	0.353501	401.608	0.301918	402.778	0.847619	401.868	0.375115
401.231	0.558288	401.231	0.496413	401.231	0.373151	401.231	0.353725	401.621	0.30423	402.791	0.855378	401.881	0.378329
401.244	0.556577	401.244	0.495697	401.244	0.372818	401.244	0.353896	401.634	0.306651	402.804	0.862943	401.894	0.381593
401.257	0.554777	401.257	0.494928	401.257	0.372536	401.257	0.354015	401.647	0.309183	402.817	0.870312	401.907	0.384905
401.27	0.552889	401.27	0.494104	401.27	0.372303	401.27	0.354081	401.66	0.311825	402.83	0.877486	401.92	0.388266
401.283	0.550912	401.283	0.493227	401.283	0.372121	401.283	0.354096	401.673	0.314577	402.843	0.884466	401.933	0.391677
401.296	0.548848	401.296	0.492297	401.296	0.37199	401.296	0.354058	401.686	0.317439	402.856	0.89125	401.946	0.395136
401.309	0.546694	401.309	0.491312	401.309	0.371909	401.309	0.353967	401.699	0.320411	402.869	0.89784	401.959	0.398644
401.322	0.544453	401.322	0.490274	401.322	0.371879	401.322	0.353825	401.712	0.323493	402.882	0.904234	401.972	0.402201
401.335	0.542147	401.335	0.489206	401.335	0.371893	401.335	0.353659	401.725	0.326673	402.895	0.910422	401.985	0.405837
401.348	0.539824	401.348	0.488138	401.348	0.37194	401.348	0.35351	401.738	0.329931	402.908	0.916394	401.998	0.409587
401.361	0.537484	401.361	0.487071	401.361	0.372021	401.361	0.353378	401.751	0.333268	402.921	0.922149	402.011	0.413452
401.374	0.535126	401.374	0.486003	401.374	0.372136	401.374	0.353264	401.764	0.336683	402.934	0.927687	402.024	0.417431
401.387	0.53275	401.387	0.484935	401.387	0.372284	401.387	0.353168	401.777	0.340177	402.947	0.933009	402.037	0.421524
401.4	0.530356	401.4	0.483867	401.4	0.372466	401.4	0.353089	401.79	0.34375	402.96	0.938114	402.05	0.42573
401.413	0.527945	401.413	0.4828	401.413	0.372682	401.413	0.353027	401.803	0.347401	402.973	0.943002	402.063	0.430051
401.426	0.525516	401.426	0.481732	401.426	0.372931	401.426	0.352983	401.816	0.351131	402.986	0.947674	402.076	0.434487
401.439	0.523069	401.439	0.480664	401.439	0.373214	401.439	0.352956	401.829	0.35494	402.999	0.95213	402.089	0.439036
401.452	0.520604	401.452	0.479596	401.452	0.37353	401.452	0.352946	401.842	0.358827	403.012	0.956368	402.102	0.443699
401.465	0.518167	401.465	0.478521	401.465	0.373869	401.465	0.352994	401.855	0.362826	403.025	0.960407	402.115	0.44848
401.478	0.515818	401.478	0.477446	401.478	0.374208	401.478	0.353147	401.868	0.366981	403.038	0.964272	402.128	0.453391
401.491	0.513557	401.491	0.476372	401.491	0.374546	401.491	0.353404	401.881	0.371294	403.051	0.967964	402.141	0.458433
401.505	0.511385	401.505	0.475297	401.505	0.374885	401.505	0.353766	401.895	0.375764	403.065	0.971483	402.155	0.463605
401.518	0.509301	401.518	0.474222	401.518	0.375224	401.518	0.354233	401.908	0.380392	403.078	0.974828	402.168	0.468908
401.531	0.507305	401.531	0.473147	401.531	0.375562	401.531	0.354804	401.921	0.385177	403.091	0.978001	402.181	0.474341
401.544	0.505398	401.544	0.472072	401.544	0.375901	401.544	0.355479	401.934	0.390119	403.104	0.981	402.194	0.479904
401.557	0.503579	401.557	0.470997	401.557	0.37624	401.557	0.356259	401.947	0.395219	403.117	0.983825	402.207	0.485598
401.57	0.501849	401.57	0.469922	401.57	0.376578	401.57	0.357144	401.96	0.400475	403.13	0.986477	402.22	0.491422
401.583	0.500207	401.583	0.468847	401.583	0.376917	401.583	0.358133	401.973	0.405889	403.143	0.988956	402.233	0.497377
401.596	0.498667	401.596	0.467797	401.596	0.37727	401.596	0.35919	401.986	0.411448	403.156	0.991223	402.246	0.50347
401.609	0.497234	401.609	0.466802	401.609	0.377657	401.609	0.360265	401.999	0.417133	403.169	0.99323	402.259	0.509709
401.622	0.495906	401.622	0.465859	401.622	0.378077	401.622	0.361357	402.012	0.422944	403.182	0.994977	402.272	0.516095
401.635	0.494685	401.635	0.464971	401.635	0.378531	401.635	0.362466	402.025	0.428881	403.195	0.996464	402.285	0.522628
401.648	0.49357	401.648	0.464136	401.648	0.379019	401.648	0.363593	402.038	0.434943	403.208	0.997691	402.298	0.529307
401.661	0.49256	401.661	0.463355	401.661	0.37954	401.661	0.364737	402.051	0.441131	403.221	0.998658	402.311	0.536134
401.674	0.491657	401.674	0.462628	401.674	0.380095	401.674	0.365898	402.064	0.447445	403.234	0.999365	402.324	0.543106
401.687	0.49086	401.687	0.461954	401.687	0.380684	401.687	0.367077	402.077	0.453885	403.247	0.999813	402.337	0.550226
401.7	0.490169	401.7	0.461334	401.7	0.381306	401.7	0.368274	402.09	0.460451	403.26	1	402.35	0.557492
401.713	0.489584	401.713	0.460768	401.713	0.381962	401.713	0.369488	402.103	0.467143	403.273	0.999927	402.363	0.564905
401.726	0.489136	401.726	0.460263	401.726	0.382696	401.726	0.370758	402.116	0.47394	403.286	0.999553	402.376	0.572444
401.739	0.488865	401.739	0.459829	401.739	0.383564	401.739	0.372133	402.129	0.480816	403.299	0.998833	402.389	0.580081
401.752	0.488771	401.752	0.459468	401.752	0.384567	401.752	0.373613	402.142	0.487771	403.312	0.997766	402.402	0.587815
401.765	0.488854	401.765	0.459177	401.765	0.385705	401.765	0.375197	402.155	0.494804	403.325	0.996352	402.415	0.595647
401.778	0.489113	401.778	0.458959	401.778	0.386977	401.778	0.376885	402.168	0.501916	403.338	0.994591	402.428	0.603577
401.791	0.489549	401.791	0.458812	401.791	0.388383	401.791	0.378678	402.181	0.509107	403.351	0.992485	402.441	0.611605
401.804	0.490162	401.804	0.458736	401.804	0.389924	401.804	0.380576	402.194	0.516376	403.364	0.990031	402.454	0.619731
401.817	0.490952	401.817	0.458732	401.817	0.3916	401.817	0.382579	402.207	0.523724	403.377	0.987231	402.467	0.627954
401.83	0.491918	401.83	0.4588	401.83	0.39341	401.83	0.384686	402.22	0.53115	403.39	0.984084	402.48	0.636276
401.843	0.493061	401.843	0.45894	401.843	0.395355	401.843	0.386897	402.233	0.538655	403.403	0.980591	402.493	0.644695
401.856	0.494354	401.856	0.459173	401.856	0.397434	401.856	0.389217	402.246	0.546248	403.416	0.976766	402.506	0.653193
401.869	0.49577	401.869	0.459513	401.869	0.399647	401.869	0.39166	402.259	0.553935	403.429	0.972615	402.519	0.66174
401.882	0.497311	401.882	0.459961	401.882	0.401996	401.882	0.394224	402.272	0.561717	403.442	0.96814	402.532	0.670336
401.895	0.498974	401.895	0.460516	401.895	0.404479	401.895	0.396911	402.285	0.569593	403.455	0.963339	402.545	0.67898
401.908	0.500762	401.908	0.461179	401.908	0.407096	401.908	0.399719	402.298	0.577563	403.468	0.958214	402.558	0.687674
401.921	0.502674	401.921	0.46195	401.921	0.409848	401.921	0.40265	402.311	0.585628	403.481	0.952764	402.571	0.696417
401.934	0.504709	401.934	0.462827	401.934	0.412734	401.934	0.405702	402.324	0.593787	403.494	0.946989	402.584	0.705208
401.947	0.506868	401.947	0.463812	401.947	0.415755	401.947	0.408876	402.337	0.60204	403.507	0.940889	402.597	0.714048
401.96	0.50915	401.96	0.464905	401.96	0.41891	401.96	0.412173	402.35	0.610388	403.52	0.934464	402.61	0.722938
401.973	0.511557	401.973	0.466105	401.973	0.4222	401.973	0.415591	402.363	0.61883	403.533	0.927714	402.623	0.731876
401.986	0.514081	401.986	0.467458	401.986	0.425612	401.986	0.419142	402.376	0.627352	403.546	0.920686	402.636	0.740799
401.999	0.516711	401.999	0.469026	401.999	0.429125	401.999	0.422832	402.389	0.635937	403.559	0.913442	402.649	0.749641
402.012	0.519447	402.012	0.470808	402.012	0.432738	402.012	0.426661	402.402	0.644585	403.572	0.905982	402.662	0.758401
402.025	0.52229	402.025	0.472805	402.025	0.436453	402.025	0.43063	402.415	0.653296	403.585	0.898304	402.675	0.76708
402.038	0.525238	402.038	0.475018	402.038	0.440268	402.038	0.434738	402.428	0.66207	403.598	0.89041	402.688	0.775677
402.051	0.528292	402.051	0.477445	402.051	0.444184	402.051	0.438986	402.441	0.670907	403.611	0.8823	402.701	0.784193
402.064	0.531453	402.064	0.480087	402.064	0.448201	402.064	0.443373	402.454	0.679806	403.624	0.873973	402.714	0.792627
402.077	0.53472	402.077	0.482944	402.077	0.452319	402.077	0.447899	402.467	0.688769	403.637	0.865429	402.727	0.800979
402.09	0.538092	402.09	0.486016	402.09	0.456538	402.09	0.452565	402.48	0.697794	403.65	0.856669	402.74	0.809251
402.103	0.541571	402.103	0.489303	402.103	0.460858	402.103	0.457371	402.493	0.706883	403.663	0.847692	402.753	0.81744
402.116	0.54521	402.116	0.492817	402.116	0.465295	402.116	0.462307	402.506	0.715987	403.676	0.83855	402.766	0.825515
402.129	0.549061	402.129	0.496564	402.129	0.469866	402.129	0.467365	402.519	0.72506	403.689	0.8293	402.779	0.833443
402.142	0.553124	402.142	0.500543	402.142	0.474571	402.142	0.472545	402.532	0.734102	403.702	0.819942	402.792	0.841225
402.155	0.5574	402.155	0.504755	402.155	0.479411	402.155	0.477846	402.545	0.743112	403.715	0.810475	402.805	0.84886
402.168	0.561887	402.168	0.5092	402.168	0.484386	402.168	0.48327	402.558	0.75209	403.728	0.8009	402.818	0.856348
402.181	0.566587	402.181	0.513878	402.181	0.489495	402.181	0.488816	402.571	0.761037	403.741	0.791217	402.831	0.863689
402.194	0.571499	402.194	0.518789	402.194	0.494739	402.194	0.494484	402.584	0.769953	403.754	0.781425	402.844	0.870884
402.207	0.576623	402.207	0.523933	402.207	0.500117	402.207	0.500274	402.597	0.778837	403.767	0.771525	402.857	0.877932
402.22	0.581959	402.22	0.529309	402.22	0.50563	402.22	0.506186	402.61	0.78769	403.78	0.761517	402.87	0.884833
402.233	0.587507	402.233	0.534918	402.233	0.511277	402.233	0.51222	402.623	0.796511	403.793	0.751401	402.883	0.891588
402.246	0.593212	402.246	0.540691	402.246	0.51706	402.246	0.518385	402.636	0.805255	403.806	0.741205	402.896	0.898193
402.259	0.599023	402.259	0.546554	402.259	0.522978	402.259	0.524689	402.649	0.813872	403.819	0.730965	402.909	0.904652
402.272	0.604941	402.272	0.552506	402.272	0.52903	402.272	0.531133	402.662	0.822364	403.832	0.720682	402.922	0.910964
402.285	0.610964	402.285	0.558548	402.285	0.535217	402.285	0.537716	402.675	0.830729	403.845	0.710356	402.935	0.917129
402.298	0.617093	402.298	0.56468	402.298	0.541538	402.298	0.544439	402.688	0.838969	403.858	0.699987	402.948	0.923148
402.311	0.623329	402.311	0.570901	402.311	0.547994	402.311	0.551301	402.701	0.847083	403.871	0.689574	402.961	0.929019
402.324	0.629671	402.324	0.577211	402.324	0.554584	402.324	0.558303	402.714	0.855072	403.884	0.679118	402.974	0.934744
402.337	0.636118	402.337	0.583611	402.337	0.561309	402.337	0.565444	402.727	0.862934	403.897	0.668618	402.987	0.940323
402.35	0.642672	402.35	0.590101	402.35	0.568169	402.35	0.572724	402.74	0.87067	403.91	0.658076	403	0.945755
402.363	0.649332	402.363	0.59668	402.363	0.575163	402.363	0.580144	402.753	0.878281	403.923	0.647489	403.013	0.95104
402.376	0.656096	402.376	0.603334	402.376	0.582265	402.376	0.587687	402.766	0.885731	403.936	0.636925	403.026	0.956124
402.389	0.662967	402.389	0.610042	402.389	0.58945	402.389	0.595336	402.779	0.892993	403.949	0.626448	403.039	0.960947
402.402	0.669944	402.402	0.616803	402.402	0.59672	402.402	0.603088	402.792	0.900066	403.962	0.616057	403.052	0.96551
402.415	0.677026	402.415	0.623618	402.415	0.604074	402.415	0.610946	402.805	0.90695	403.975	0.605753	403.065	0.969812
402.428	0.684215	402.428	0.630487	402.428	0.611512	402.428	0.618907	402.818	0.913645	403.988	0.595536	403.078	0.973853
402.441	0.69151	402.441	0.63741	402.441	0.619035	402.441	0.626974	402.831	0.920151	404.001	0.585405	403.091	0.977634
402.454	0.698911	402.454	0.644386	402.454	0.626641	402.454	0.635145	402.844	0.926469	404.014	0.575361	403.104	0.981153
402.467	0.706418	402.467	0.651417	402.467	0.634331	402.467	0.64342	402.857	0.932598	404.027	0.565404	403.117	0.984412
402.48	0.714031	402.48	0.6585	402.48	0.642105	402.48	0.651801	402.87	0.938538	404.04	0.555533	403.13	0.98741
402.493	0.72175	402.493	0.665638	402.493	0.649964	402.493	0.660285	402.883	0.94429	404.053	0.545749	403.143	0.990147
402.507	0.729541	402.507	0.672832	402.507	0.65789	402.507	0.668834	402.897	0.949804	404.067	0.536004	403.157	0.992577
402.52	0.737368	402.52	0.680097	402.52	0.665866	402.52	0.677401	402.91	0.955035	404.08	0.52626	403.17	0.994664
402.533	0.74523	402.533	0.687434	402.533	0.673893	402.533	0.685985	402.923	0.959983	404.093	0.516516	403.183	0.996409
402.546	0.753127	402.546	0.694843	402.546	0.68197	402.546	0.694587	402.936	0.964648	404.106	0.506771	403.196	0.997812
402.559	0.76106	402.559	0.702323	402.559	0.690097	402.559	0.703205	402.949	0.96903	404.119	0.497027	403.209	0.998872
402.572	0.769028	402.572	0.709875	402.572	0.698275	402.572	0.711842	402.962	0.973128	404.132	0.487282	403.222	0.999591
402.585	0.777031	402.585	0.717499	402.585	0.706504	402.585	0.720495	402.975	0.976944	404.145	0.477538	403.235	0.999966
402.598	0.78507	402.598	0.725194	402.598	0.714783	402.598	0.729167	402.988	0.980476	404.158	0.467794	403.248	1
402.611	0.793144	402.611	0.732961	402.611	0.723112	402.611	0.737855	403.001	0.983725	404.171	0.458049	403.261	0.999691
402.624	0.801254	402.624	0.7408	402.624	0.731492	402.624	0.746561	403.014	0.986691	404.184	0.448305	403.274	0.99904
402.637	0.809337	402.637	0.748685	402.637	0.739886	402.637	0.755263	403.027	0.989365	404.197	0.438627	403.287	0.998039
402.65	0.817333	402.65	0.756587	402.65	0.748264	402.65	0.763947	403.04	0.991741	404.21	0.429079	403.3	0.99668
402.663	0.82524	402.663	0.764508	402.663	0.756625	402.663	0.772614	403.053	0.993817	404.223	0.419661	403.313	0.994961
402.676	0.833059	402.676	0.772447	402.676	0.764969	402.676	0.781263	403.066	0.995595	404.236	0.410373	403.326	0.992885
402.689	0.840789	402.689	0.780403	402.689	0.773297	402.689	0.789895	403.079	0.997074	404.249	0.401214	403.339	0.990449
402.702	0.848431	402.702	0.788378	402.702	0.781607	402.702	0.798509	403.092	0.998254	404.262	0.392186	403.352	0.987655
402.715	0.855984	402.715	0.79637	402.715	0.789901	402.715	0.807106	403.105	0.999135	404.275	0.383288	403.365	0.984503
402.728	0.863449	402.728	0.80438	402.728	0.798178	402.728	0.815685	403.118	0.999717	404.288	0.374519	403.378	0.980991
402.741	0.870826	402.741	0.812409	402.741	0.806438	402.741	0.824248	403.131	1	404.301	0.365881	403.391	0.977122
402.754	0.878114	402.754	0.820455	402.754	0.814681	402.754	0.832792	403.144	0.999984	404.314	0.357373	403.404	0.972893
402.767	0.885248	402.767	0.828459	402.767	0.822836	402.767	0.841236	403.157	0.999686	404.327	0.349048	403.417	0.968341
402.78	0.892169	402.78	0.836373	402.78	0.83084	402.78	0.849505	403.17	0.999121	404.34	0.340961	403.43	0.963496
402.793	0.898878	402.793	0.844198	402.793	0.838692	402.793	0.8576	403.183	0.998288	404.353	0.333113	403.443	0.958358
402.806	0.905375	402.806	0.851933	402.806	0.846394	402.806	0.865521	403.196	0.997188	404.366	0.325503	403.456	0.952925
402.819	0.91166	402.819	0.859578	402.819	0.853943	402.819	0.873267	403.209	0.99582	404.379	0.318132	403.469	0.9472
402.832	0.917733	402.832	0.867135	402.832	0.861342	402.832	0.880839	403.222	0.994185	404.392	0.310998	403.482	0.941181
402.845	0.923593	402.845	0.874601	402.845	0.868589	402.845	0.888237	403.235	0.992282	404.405	0.304103	403.495	0.934869
402.858	0.929242	402.858	0.881978	402.858	0.875684	402.858	0.895461	403.248	0.990112	404.418	0.297446	403.508	0.928263
402.871	0.934678	402.871	0.889266	402.871	0.882629	402.871	0.90251	403.261	0.987675	404.431	0.291028	403.521	0.921364
402.884	0.939902	402.884	0.896464	402.884	0.889422	402.884	0.909385	403.274	0.98497	404.444	0.284847	403.534	0.914172
402.897	0.944919	402.897	0.903518	402.897	0.896054	402.897	0.916053	403.287	0.981974	404.457	0.278861	403.547	0.906725
402.91	0.949741	402.91	0.910375	402.91	0.902518	402.91	0.922495	403.3	0.978663	404.47	0.273026	403.56	0.899049
402.923	0.954368	402.923	0.917035	402.923	0.908813	402.923	0.92871	403.313	0.975037	404.483	0.267343	403.573	0.891145
402.936	0.958801	402.936	0.923499	402.936	0.914941	402.936	0.934698	403.326	0.971097	404.496	0.261812	403.586	0.883013
402.949	0.96304	402.949	0.929765	402.949	0.9209	402.949	0.94046	403.339	0.966842	404.509	0.256432	403.599	0.874653
402.962	0.967084	402.962	0.935834	402.962	0.926692	402.962	0.945995	403.352	0.962272	404.522	0.251204	403.612	0.866065
402.975	0.970934	402.975	0.941707	402.975	0.932315	402.975	0.951304	403.365	0.957388	404.535	0.246127	403.625	0.857248
402.988	0.974589	402.988	0.947382	402.988	0.93777	402.988	0.956386	403.378	0.952189	404.548	0.241203	403.638	0.848203
403.001	0.97805	403.001	0.95286	403.001	0.943056	403.001	0.961242	403.391	0.946676	404.561	0.236429	403.651	0.83893
403.014	0.981316	403.014	0.958141	403.014	0.948175	403.014	0.965871	403.404	0.940848	404.574	0.231808	403.664	0.829429
403.027	0.984348	403.027	0.963153	403.027	0.953088	403.027	0.970235	403.417	0.934723	404.587	0.227314	403.677	0.819766
403.04	0.987115	403.04	0.967842	403.04	0.957765	403.04	0.974304	403.43	0.928314	404.6	0.222929	403.69	0.810005
403.053	0.989617	403.053	0.972209	403.053	0.962207	403.053	0.978076	403.443	0.921622	404.613	0.218652	403.703	0.800147
403.066	0.991854	403.066	0.976253	403.066	0.966414	403.066	0.981552	403.456	0.914647	404.626	0.214484	403.716	0.790191
403.079	0.993825	403.079	0.979975	403.079	0.970385	403.079	0.984732	403.469	0.907389	404.639	0.210423	403.729	0.780137
403.092	0.995531	403.092	0.983375	403.092	0.97412	403.092	0.987615	403.482	0.899848	404.652	0.206471	403.742	0.769985
403.105	0.996973	403.105	0.986453	403.105	0.97762	403.105	0.990202	403.495	0.892024	404.665	0.202628	403.755	0.759735
403.118	0.998149	403.118	0.989208	403.118	0.980885	403.118	0.992493	403.508	0.883916	404.678	0.198892	403.768	0.749387
403.131	0.999059	403.131	0.99164	403.131	0.983914	403.131	0.994488	403.521	0.875526	404.691	0.195265	403.781	0.738942
403.144	0.999705	403.144	0.99375	403.144	0.986708	403.144	0.996186	403.534	0.866852	404.704	0.191747	403.794	0.728399
403.157	1	403.157	0.995553	403.157	0.989248	403.157	0.997576	403.547	0.857944	404.717	0.188303	403.807	0.717791
403.17	0.999871	403.17	0.997051	403.17	0.991519	403.17	0.998653	403.56	0.848848	404.73	0.184903	403.82	0.707151
403.183	0.999317	403.183	0.998245	403.183	0.993521	403.183	0.999415	403.573	0.839563	404.743	0.181546	403.833	0.696478
403.196	0.998339	403.196	0.999135	403.196	0.995254	403.196	0.999865	403.586	0.830089	404.756	0.178232	403.846	0.685773
403.209	0.996937	403.209	0.99972	403.209	0.996717	403.209	1	403.599	0.820427	404.769	0.174962	403.859	0.675035
403.222	0.995111	403.222	1	403.222	0.997912	403.222	0.999822	403.612	0.810576	404.782	0.171735	403.872	0.664264
403.235	0.99286	403.235	0.999976	403.235	0.998838	403.235	0.99933	403.625	0.800536	404.795	0.168551	403.885	0.653461
403.248	0.990185	403.248	0.999648	403.248	0.999494	403.248	0.998524	403.638	0.790307	404.808	0.165411	403.898	0.642625
403.261	0.987086	403.261	0.999015	403.261	0.999882	403.261	0.997405	403.651	0.779889	404.821	0.162314	403.911	0.631757
403.274	0.983563	403.274	0.998077	403.274	1	403.274	0.995971	403.664	0.769283	404.834	0.15926	403.924	0.620856
403.287	0.979713	403.287	0.99684	403.287	0.99979	403.287	0.994226	403.677	0.758549	404.847	0.156289	403.937	0.609939
403.3	0.975615	403.3	0.995317	403.3	0.99921	403.3	0.992167	403.69	0.747736	404.86	0.153426	403.95	0.599022
403.313	0.97127	403.313	0.993507	403.313	0.998261	403.313	0.989794	403.703	0.736845	404.873	0.150671	403.963	0.588105
403.326	0.966677	403.326	0.991411	403.326	0.996941	403.326	0.987107	403.716	0.725875	404.886	0.148025	403.976	0.577189
403.339	0.961837	403.339	0.989028	403.339	0.995251	403.339	0.984107	403.729	0.714826	404.899	0.145487	403.989	0.566272
403.352	0.956749	403.352	0.986358	403.352	0.993191	403.352	0.980793	403.742	0.703699	404.912	0.143057	404.002	0.555355
403.365	0.951414	403.365	0.983402	403.365	0.990762	403.365	0.977165	403.755	0.692493	404.925	0.140735	404.015	0.544439
403.378	0.945831	403.378	0.980159	403.378	0.987962	403.378	0.973224	403.768	0.681208	404.938	0.138522	404.028	0.533522
403.391	0.940001	403.391	0.97663	403.391	0.984793	403.391	0.968969	403.781	0.669845	404.951	0.136417	404.041	0.522605
403.404	0.933923	403.404	0.972814	403.404	0.981253	403.404	0.9644	403.794	0.658403	404.964	0.13442	404.054	0.511689
403.417	0.92764	403.417	0.968692	403.417	0.977381	403.417	0.95956	403.807	0.646953	404.977	0.13246	404.067	0.500799
403.43	0.92118	403.43	0.964247	403.43	0.973205	403.43	0.954476	403.82	0.63555	404.99	0.130477	404.08	0.489959
403.443	0.914543	403.443	0.959479	403.443	0.968727	403.443	0.949148	403.833	0.624195	405.003	0.128473	404.093	0.479167
403.456	0.907729	403.456	0.954389	403.456	0.963947	403.456	0.943576	403.846	0.612886	405.016	0.126448	404.106	0.468424
403.469	0.900738	403.469	0.948977	403.469	0.958864	403.469	0.937759	403.859	0.601625	405.029	0.1244	404.119	0.45773
403.482	0.893571	403.482	0.943243	403.482	0.953478	403.482	0.931699	403.872	0.590411	405.042	0.122331	404.132	0.447085
403.495	0.886227	403.495	0.937186	403.495	0.947789	403.495	0.925395	403.885	0.579244	405.055	0.120241	404.145	0.436489
403.509	0.878706	403.509	0.930806	403.509	0.941798	403.509	0.918847	403.899	0.568124	405.069	0.118128	404.159	0.425942
403.522	0.871008	403.522	0.924105	403.522	0.935504	403.522	0.912055	403.912	0.557052	405.082	0.115994	404.172	0.415444
403.535	0.863134	403.535	0.917081	403.535	0.928907	403.535	0.905019	403.925	0.546026	405.095	0.113839	404.185	0.404994
403.548	0.855092	403.548	0.909806	403.548	0.922048	403.548	0.897761	403.938	0.535092	405.108	0.111708	404.198	0.394676
403.561	0.846891	403.561	0.902335	403.561	0.914953	403.561	0.890293	403.951	0.524283	405.121	0.109643	404.211	0.384553
403.574	0.838531	403.574	0.894667	403.574	0.907623	403.574	0.882616	403.964	0.513601	405.134	0.107642	404.224	0.374625
403.587	0.830012	403.587	0.886801	403.587	0.900058	403.587	0.874731	403.977	0.503044	405.147	0.105707	404.237	0.364893
403.6	0.821334	403.6	0.878739	403.6	0.892257	403.6	0.866636	403.99	0.492613	405.16	0.103836	404.25	0.355357
403.613	0.812496	403.613	0.870479	403.613	0.884221	403.613	0.858331	404.003	0.482307	405.173	0.10203	404.263	0.346016
403.626	0.8035	403.626	0.862023	403.626	0.875949	403.626	0.849818	404.016	0.472128	405.186	0.10029	404.276	0.336871
403.639	0.794344	403.639	0.85337	403.639	0.867442	403.639	0.841096	404.029	0.462074	405.199	0.0986141	404.289	0.327922
403.652	0.78503	403.652	0.844519	403.652	0.858699	403.652	0.832164	404.042	0.452147	405.212	0.0970034	404.302	0.319168
403.665	0.775556	403.665	0.835472	403.665	0.849722	403.665	0.823024	404.055	0.442345	405.225	0.0954577	404.315	0.31061
403.678	0.765954	403.678	0.826239	403.678	0.840578	403.678	0.813679	404.068	0.432687	405.238	0.0939549	404.328	0.302247
403.691	0.756246	403.691	0.816826	403.691	0.831317	403.691	0.804143	404.081	0.423187	405.251	0.0924738	404.341	0.29408
403.704	0.746431	403.704	0.807235	403.704	0.821939	403.704	0.794415	404.094	0.413844	405.264	0.0910143	404.354	0.286109
403.717	0.736511	403.717	0.797465	403.717	0.812442	403.717	0.784495	404.107	0.404659	405.277	0.0895765	404.367	0.278333
403.73	0.726484	403.73	0.787515	403.73	0.802828	403.73	0.774384	404.12	0.39563	405.29	0.0881603	404.38	0.270753
403.743	0.716352	403.743	0.777387	403.743	0.793096	403.743	0.764081	404.133	0.386759	405.303	0.0867658	404.393	0.263368
403.756	0.706113	403.756	0.767079	403.756	0.783247	403.756	0.753586	404.146	0.378046	405.316	0.085393	404.406	0.256179
403.769	0.695768	403.769	0.756592	403.769	0.773279	403.769	0.7429	404.159	0.369489	405.329	0.0840418	404.419	0.249186
403.782	0.685318	403.782	0.745926	403.782	0.763194	403.782	0.732022	404.172	0.36109	405.342	0.0827123	404.432	0.242388
403.795	0.674761	403.795	0.735081	403.795	0.752992	403.795	0.720952	404.185	0.352848	405.355	0.0814045	404.445	0.235786
403.808	0.664136	403.808	0.724129	403.808	0.742718	403.808	0.709794	404.198	0.344735	405.368	0.0800923	404.458	0.229373
403.821	0.653476	403.821	0.713123	403.821	0.732411	403.821	0.698618	404.211	0.336732	405.381	0.0787584	404.471	0.223139
403.834	0.64278	403.834	0.702063	403.834	0.722071	403.834	0.687424	404.224	0.328838	405.394	0.0774029	404.484	0.217084
403.847	0.632049	403.847	0.690949	403.847	0.711696	403.847	0.676214	404.237	0.321055	405.407	0.0760258	404.497	0.211209
403.86	0.621283	403.86	0.679782	403.86	0.701289	403.86	0.664986	404.25	0.313382	405.42	0.0746269	404.51	0.205513
403.873	0.610482	403.873	0.668561	403.873	0.690847	403.873	0.65374	404.263	0.305819	405.433	0.0732065	404.523	0.199997
403.886	0.599645	403.886	0.657286	403.886	0.680372	403.886	0.642477	404.276	0.298367	405.446	0.0717643	404.536	0.194659
403.899	0.588773	403.899	0.645957	403.899	0.669863	403.899	0.631197	404.289	0.291024	405.459	0.0703005	404.549	0.189501
403.912	0.577865	403.912	0.634575	403.912	0.659321	403.912	0.619899	404.302	0.283791	405.472	0.068815	404.562	0.184522
403.925	0.566922	403.925	0.623139	403.925	0.648745	403.925	0.608584	404.315	0.276669	405.485	0.0673079	404.575	0.179723
403.938	0.556043	403.938	0.611683	403.938	0.638156	403.938	0.597312	404.328	0.269706	405.498	0.0658196	404.588	0.175067
403.951	0.545287	403.951	0.600227	403.951	0.627567	403.951	0.586127	404.341	0.262933	405.511	0.0643747	404.601	0.170525
403.964	0.534656	403.964	0.588771	403.964	0.616977	403.964	0.57503	404.354	0.256348	405.524	0.062973	404.614	0.166097
403.977	0.524148	403.977	0.577314	403.977	0.606388	403.977	0.56402	404.367	0.249951	405.537	0.0616147	404.627	0.161784
403.99	0.513764	403.99	0.565858	403.99	0.595799	403.99	0.553097	404.38	0.243744	405.55	0.0602997	404.64	0.157584
404.003	0.503503	404.003	0.554402	404.003	0.58521	404.003	0.542261	404.393	0.237725	405.563	0.059028	404.653	0.153499
404.016	0.493367	404.016	0.542946	404.016	0.574621	404.016	0.531512	404.406	0.231895	405.576	0.0577997	404.666	0.149527
404.029	0.483354	404.029	0.53149	404.029	0.564032	404.029	0.52085	404.419	0.226254	405.589	0.0566146	404.679	0.14567
404.042	0.473465	404.042	0.520033	404.042	0.553442	404.042	0.510276	404.432	0.220802	405.602	0.0554729	404.692	0.141927
404.055	0.463699	404.055	0.508577	404.055	0.542853	404.055	0.499788	404.445	0.215538	405.615	0.0543745	404.705	0.138298
404.068	0.454053	404.068	0.497265	404.068	0.532316	404.068	0.489397	404.458	0.210433	405.628	0.0533177	404.718	0.134773
404.081	0.444531	404.081	0.486185	404.081	0.521862	404.081	0.47911	404.471	0.20547	405.641	0.0523042	404.731	0.131347
404.094	0.435133	404.094	0.475338	404.094	0.511492	404.094	0.468927	404.484	0.200648	405.654	0.051334	404.744	0.128018
404.107	0.425858	404.107	0.464724	404.107	0.501207	404.107	0.458849	404.497	0.195968	405.667	0.0504072	404.757	0.124787
404.12	0.416707	404.12	0.454342	404.12	0.491006	404.12	0.448876	404.51	0.19143	405.68	0.0495237	404.77	0.121654
404.133	0.40768	404.133	0.444194	404.133	0.480888	404.133	0.439007	404.523	0.187033	405.693	0.0486835	404.783	0.118618
404.146	0.398777	404.146	0.434278	404.146	0.470855	404.146	0.429243	404.536	0.182777	405.706	0.0478866	404.796	0.115681
404.159	0.389997	404.159	0.424595	404.159	0.460906	404.159	0.419584	404.549	0.178663	405.719	0.047133	404.809	0.112841
404.172	0.381341	404.172	0.415145	404.172	0.451041	404.172	0.410029	404.562	0.174691	405.732	0.0464228	404.822	0.110099
404.185	0.372809	404.185	0.405928	404.185	0.44126	404.185	0.400578	404.575	0.170861	405.745	0.0457558	404.835	0.107455
404.198	0.364456	404.198	0.396866	404.198	0.431573	404.198	0.391288	404.588	0.167162	405.758	0.0451467	404.848	0.104876
404.211	0.356314	404.211	0.38791	404.211	0.421987	404.211	0.38219	404.601	0.16359	405.771	0.0446026	404.861	0.102345
404.224	0.348385	404.224	0.379063	404.224	0.412502	404.224	0.373283	404.614	0.160143	405.784	0.0441235	404.874	0.0998639
404.237	0.340668	404.237	0.370322	404.237	0.403118	404.237	0.364568	404.627	0.156822	405.797	0.0437094	404.887	0.0974314
404.25	0.333163	404.25	0.36169	404.25	0.393834	404.25	0.356044	404.64	0.153627	405.81	0.0433602	404.9	0.0950478
404.263	0.32587	404.263	0.353164	404.263	0.384652	404.263	0.347713	404.653	0.150558	405.823	0.043076	404.913	0.0927132
404.276	0.31879	404.276	0.344746	404.276	0.37557	404.276	0.339573	404.666	0.147614	405.836	0.0428568	404.926	0.0904274
404.289	0.311921	404.289	0.336436	404.289	0.36659	404.289	0.331624	404.679	0.144797	405.849	0.0427026	404.939	0.0881905
404.302	0.305265	404.302	0.328233	404.302	0.35771	404.302	0.323868	404.692	0.142105	405.862	0.0426134	404.952	0.0860026
404.315	0.298821	404.315	0.320137	404.315	0.348931	404.315	0.316303	404.705	0.139539	405.875	0.0425891	404.965	0.0838635
404.328	0.292498	404.328	0.312206	404.328	0.340326	404.328	0.308919	404.718	0.13706	405.888	0.0425614	404.978	0.0817733
404.341	0.286247	404.341	0.304471	404.341	0.33194	404.341	0.30171	404.731	0.134644	405.901	0.0424903	404.991	0.079732
404.354	0.280066	404.354	0.296934	404.354	0.323773	404.354	0.294675	404.744	0.132291	405.914	0.042376	405.004	0.0777397
404.367	0.273955	404.367	0.289593	404.367	0.315824	404.367	0.287814	404.757	0.130001	405.927	0.0422183	405.017	0.0757962
404.38	0.267916	404.38	0.28245	404.38	0.308094	404.38	0.281128	404.77	0.127773	405.94	0.0420173	405.03	0.0739016
404.393	0.261947	404.393	0.275504	404.393	0.300582	404.393	0.274616	404.783	0.125609	405.953	0.0417729	405.043	0.072056
404.406	0.256048	404.406	0.268754	404.406	0.29329	404.406	0.268278	404.796	0.123507	405.966	0.0414853	405.056	0.0702592
404.419	0.250221	404.419	0.262202	404.419	0.286215	404.419	0.262114	404.809	0.121469	405.979	0.0411543	405.069	0.0685114
404.432	0.244464	404.432	0.255846	404.432	0.279359	404.432	0.256125	404.822	0.119493	405.992	0.04078	405.082	0.0668124
404.445	0.238778	404.445	0.249688	404.445	0.272722	404.445	0.25031	404.835	0.11758	406.005	0.0403624	405.095	0.0651623
404.458	0.233179	404.458	0.243675	404.458	0.266282	404.458	0.244627	404.848	0.115724	406.018	0.0399279	405.108	0.063585
404.471	0.227668	404.471	0.237788	404.471	0.260027	404.471	0.239048	404.861	0.113914	406.031	0.0394934	405.121	0.0620891
404.484	0.222246	404.484	0.232027	404.484	0.253956	404.484	0.233574	404.874	0.112151	406.044	0.0390589	405.134	0.0606747
404.497	0.216912	404.497	0.226391	404.497	0.248071	404.497	0.228205	404.887	0.110436	406.057	0.0386244	405.147	0.0593419
404.511	0.211667	404.511	0.22088	404.511	0.24237	404.511	0.22294	404.901	0.108768	406.071	0.0381899	405.161	0.0580905
404.524	0.20651	404.524	0.215494	404.524	0.236855	404.524	0.217779	404.914	0.107147	406.084	0.0377554	405.174	0.0569206
404.537	0.201442	404.537	0.210234	404.537	0.231524	404.537	0.212723	404.927	0.105573	406.097	0.0373209	405.187	0.0558323
404.55	0.196461	404.55	0.205099	404.55	0.226379	404.55	0.207772	404.94	0.104047	406.11	0.0368864	405.2	0.0548254
404.563	0.191569	404.563	0.20009	404.563	0.221418	404.563	0.202925	404.953	0.102567	406.123	0.0364518	405.213	0.0539001
404.576	0.186766	404.576	0.195206	404.576	0.216643	404.576	0.198183	404.966	0.101135	406.136	0.0360173	405.226	0.0530562
404.589	0.182063	404.589	0.190451	404.589	0.212021	404.589	0.193524	404.979	0.0997512	406.149	0.035598	405.239	0.0522622
404.602	0.177467	404.602	0.185822	404.602	0.207534	404.602	0.188935	404.992	0.0984146	406.162	0.0352003	405.252	0.0515008
404.615	0.172976	404.615	0.181319	404.615	0.203181	404.615	0.184415	405.005	0.0971252	406.175	0.0348243	405.265	0.0507721
404.628	0.168592	404.628	0.176941	404.628	0.198963	404.628	0.179965	405.018	0.095883	406.188	0.0344699	405.278	0.0500759
404.641	0.164314	404.641	0.172688	404.641	0.194879	404.641	0.175585	405.031	0.0946881	406.201	0.0341372	405.291	0.0494123
404.654	0.160141	404.654	0.16856	404.654	0.19093	404.654	0.171274	405.044	0.0935402	406.214	0.0338262	405.304	0.0487813
404.667	0.156075	404.667	0.164558	404.667	0.187115	404.667	0.167033	405.057	0.0924396	406.227	0.0335368	405.317	0.0481829
404.68	0.152115	404.68	0.160681	404.68	0.183435	404.68	0.162862	405.07	0.0913862	406.24	0.0332691	405.33	0.0476172
404.693	0.148261	404.693	0.15693	404.693	0.179889	404.693	0.158761	405.083	0.09038	406.253	0.033023	405.343	0.047084
404.706	0.144513	404.706	0.153303	404.706	0.176478	404.706	0.154729	405.096	0.0894209	406.266	0.0327986	405.356	0.0465834
404.719	0.140885	404.719	0.149804	404.719	0.17316	404.719	0.150812	405.109	0.0884992	406.279	0.0325822	405.369	0.0461154
404.732	0.137381	404.732	0.14643	404.732	0.169908	404.732	0.147035	405.122	0.0876088	406.292	0.0323658	405.382	0.0456801
404.745	0.134	404.745	0.143182	404.745	0.166724	404.745	0.143397	405.135	0.08675	406.305	0.0321494	405.395	0.0452773
404.758	0.130743	404.758	0.140058	404.758	0.163606	404.758	0.139899	405.148	0.0859226	406.318	0.0319331	405.408	0.0449071
404.771	0.12761	404.771	0.137061	404.771	0.160557	404.771	0.13654	405.161	0.0851267	406.331	0.0317167	405.421	0.0445695
404.784	0.124601	404.784	0.134188	404.784	0.157574	404.784	0.13332	405.174	0.0843622	406.344	0.0315003	405.434	0.0442646
404.797	0.121716	404.797	0.131441	404.797	0.154659	404.797	0.13024	405.187	0.0836292	406.357	0.0312839	405.447	0.0439922
404.81	0.118954	404.81	0.128819	404.81	0.151811	404.81	0.127299	405.2	0.0829276	406.37	0.0310675	405.46	0.0437524
404.823	0.116316	404.823	0.126323	404.823	0.14903	404.823	0.124498	405.213	0.0822576	406.383	0.0308511	405.473	0.0435452
404.836	0.113802	404.836	0.123952	404.836	0.146316	404.836	0.121836	405.226	0.0816189	406.396	0.0306347	405.486	0.0433707
404.849	0.111397	404.849	0.121759	404.849	0.143694	404.849	0.119257	405.239	0.0809979	406.409	0.0304478	405.499	0.0431843
404.862	0.109099	404.862	0.119764	404.862	0.141173	404.862	0.116729	405.252	0.0803926	406.422	0.0303042	405.512	0.0429654
404.875	0.106906	404.875	0.117965	404.875	0.138753	404.875	0.114254	405.265	0.0798031	406.435	0.0302039	405.525	0.0427139
404.888	0.10482	404.888	0.116363	404.888	0.136434	404.888	0.111832	405.278	0.0792293	406.448	0.0301469	405.538	0.0424298
404.901	0.102839	404.901	0.114959	404.901	0.134215	404.901	0.109461	405.291	0.0786712	406.461	0.0301333	405.551	0.0421131
404.914	0.100965	404.914	0.113751	404.914	0.132098	404.914	0.107143	405.304	0.0781288	406.474	0.030163	405.564	0.0417638
404.927	0.0991969	404.927	0.112741	404.927	0.130081	404.927	0.104877	405.317	0.0776022	406.487	0.030236	405.577	0.0413819
404.94	0.0975347	404.94	0.111927	404.94	0.128165	404.94	0.102664	405.33	0.0770913	406.5	0.0303523	405.59	0.0409674
404.953	0.0959787	404.953	0.11131	404.953	0.126351	404.953	0.100502	405.343	0.0765961	406.513	0.0305119	405.603	0.0405202
404.966	0.0945287	404.966	0.110891	404.966	0.124637	404.966	0.0983932	405.356	0.0761166	406.526	0.0307149	405.616	0.0400405
404.979	0.0931029	404.979	0.110566	404.979	0.122988	404.979	0.0963506	405.369	0.075612	406.539	0.0309014	405.629	0.0395414
404.992	0.0916595	404.992	0.110296	404.992	0.12139	404.992	0.0943777	405.382	0.0750602	406.552	0.0310446	405.642	0.039026
405.005	0.0901984	405.005	0.110079	405.005	0.119843	405.005	0.0924745	405.395	0.0744612	406.565	0.0311444	405.655	0.0384943
405.018	0.0887195	405.018	0.109916	405.018	0.118345	405.018	0.090641	405.408	0.073815	406.578	0.0312009	405.668	0.0379463
405.031	0.0872231	405.031	0.109806	405.031	0.116899	405.031	0.0888772	405.421	0.0731217	406.591	0.0312142	405.681	0.037382
405.044	0.0857089	405.044	0.109751	405.044	0.115502	405.044	0.0871832	405.434	0.0723811	406.604	0.031184	405.694	0.0368014
405.057	0.0841771	405.057	0.109749	405.057	0.114157	405.057	0.0855589	405.447	0.0715934	406.617	0.0311106	405.707	0.0362045
405.07	0.0826276	405.07	0.1098	405.07	0.112861	405.07	0.0840042	405.46	0.0707584	406.63	0.0309939	405.72	0.0355912
405.083	0.0810604	405.083	0.109906	405.083	0.111616	405.083	0.0825193	405.473	0.0698763	406.643	0.0308338	405.733	0.0349617
405.096	0.0794755	405.096	0.110065	405.096	0.110422	405.096	0.0811041	405.486	0.068947	406.656	0.0306304	405.746	0.0343159
405.109	0.077921	405.109	0.110154	405.109	0.109256	405.109	0.0797573	405.499	0.0680145	406.669	0.03043	405.759	0.0336538
405.122	0.0764196	405.122	0.110118	405.122	0.108106	405.122	0.0784801	405.512	0.0670978	406.682	0.0302513	405.772	0.0329754
405.135	0.0749712	405.135	0.109956	405.135	0.106974	405.135	0.0772727	405.525	0.0661968	406.695	0.0300943	405.785	0.0322807
405.148	0.0735758	405.148	0.109669	405.148	0.105858	405.148	0.0761349	405.538	0.0653115	406.708	0.0299589	405.798	0.0315697
405.161	0.0722335	405.161	0.109256	405.161	0.104759	405.161	0.0750669	405.551	0.064442	406.721	0.0298452	405.811	0.0308424
405.174	0.0709442	405.174	0.108719	405.174	0.103677	405.174	0.0740686	405.564	0.0635881	406.734	0.0297532	405.824	0.0300987
405.187	0.069708	405.187	0.108055	405.187	0.102611	405.187	0.07314	405.577	0.0627501	406.747	0.0296828	405.837	0.0293388
405.2	0.0685247	405.2	0.107267	405.2	0.101563	405.2	0.0722812	405.59	0.0619277	406.76	0.029634	405.85	0.0285626
405.213	0.0673945	405.213	0.106353	405.213	0.100531	405.213	0.071492	405.603	0.0611211	406.773	0.029607	405.863	0.0277701
405.226	0.0663174	405.226	0.105314	405.226	0.0995163	405.226	0.0707725	405.616	0.0603302	406.786	0.0296015	405.876	0.0269613
405.239	0.0652696	405.239	0.104252	405.239	0.098493	405.239	0.0700747	405.629	0.0595668	406.799	0.0295708	405.889	0.0261689
405.252	0.0642395	405.252	0.103209	405.252	0.0974529	405.252	0.0693769	405.642	0.0588349	406.812	0.0294967	405.902	0.0254092
405.265	0.063227	405.265	0.102183	405.265	0.096396	405.265	0.068679	405.655	0.0581345	406.825	0.0293793	405.915	0.024682
405.278	0.0622323	405.278	0.101175	405.278	0.0953223	405.278	0.0679812	405.668	0.0574655	406.838	0.0292186	405.928	0.0239875
405.291	0.0612552	405.291	0.100185	405.291	0.0942317	405.291	0.0672834	405.681	0.0568279	406.851	0.0290145	405.941	0.0233255
405.304	0.0602958	405.304	0.0992135	405.304	0.0931244	405.304	0.0665855	405.694	0.0562219	406.864	0.0287672	405.954	0.0226962
405.317	0.059354	405.317	0.0982595	405.317	0.0920002	405.317	0.0658877	405.707	0.0556473	406.877	0.0284765	405.967	0.0220994
405.33	0.05843	405.33	0.0973233	405.33	0.0908592	405.33	0.0651899	405.72	0.0551041	406.89	0.0281425	405.98	0.0215353
405.343	0.0575236	405.343	0.0964051	405.343	0.0897014	405.343	0.064492	405.733	0.0545924	406.903	0.0277652	405.993	0.0210038
405.356	0.0566349	405.356	0.0955048	405.356	0.0885268	405.356	0.0637942	405.746	0.0541122	406.916	0.0273445	406.006	0.0205048
405.369	0.0557851	405.369	0.0945981	405.369	0.0873763	405.369	0.0631096	405.759	0.0536621	406.929	0.0269265	406.019	0.0200385
405.382	0.0549883	405.382	0.0936734	405.382	0.0862596	405.382	0.0624424	405.772	0.0532436	406.942	0.0265301	406.032	0.0196047
405.395	0.0542446	405.395	0.0927309	405.395	0.0851764	405.395	0.0617927	405.785	0.0528565	406.955	0.0261554	406.045	0.0192036
405.408	0.0535539	405.408	0.0917704	405.408	0.0841269	405.408	0.0611604	405.798	0.0525008	406.968	0.0258023	406.058	0.018835
405.421	0.0529162	405.421	0.090792	405.421	0.083111	405.421	0.0605455	405.811	0.0521766	406.981	0.0254709	406.071	0.0184991
405.434	0.0523316	405.434	0.0897957	405.434	0.0821288	405.434	0.0599481	405.824	0.0518839	406.994	0.0251612	406.084	0.0181957
405.447	0.0518	405.447	0.0887815	405.447	0.0811802	405.447	0.0593681	405.837	0.0516226	407.007	0.0248731	406.097	0.017925
405.46	0.0513215	405.46	0.0877494	405.46	0.0802652	405.46	0.0588055	405.85	0.0513928	407.02	0.0246067	406.11	0.0176868
405.473	0.0508959	405.473	0.0866994	405.473	0.0793838	405.473	0.0582603	405.863	0.0511945	407.033	0.0243619	406.123	0.0174813
405.486	0.0505235	405.486	0.0856315	405.486	0.0785361	405.486	0.0577326	405.876	0.0510276	407.046	0.0241388	406.136	0.0173083
405.499	0.0501552	405.499	0.0846212	405.499	0.0777336	405.499	0.0572223	405.889	0.0508704	407.059	0.023904	406.149	0.0171468
405.513	0.0497693	405.513	0.0837005	405.513	0.0769816	405.513	0.0567294	405.903	0.0507133	407.073	0.0236475	406.163	0.0169853
405.526	0.0493657	405.526	0.0828693	405.526	0.07628	405.526	0.0562539	405.916	0.0505561	407.086	0.0233694	406.176	0.0168237
405.539	0.0489444	405.539	0.0821277	405.539	0.0756289	405.539	0.0557959	405.929	0.050399	407.099	0.0230696	406.189	0.0166622
405.552	0.0485055	405.552	0.0814756	405.552	0.0750282	405.552	0.0553553	405.942	0.0502419	407.112	0.0227482	406.202	0.0165007
405.565	0.0480488	405.565	0.0809131	405.565	0.074478	405.565	0.0549322	405.955	0.0500847	407.125	0.0224051	406.215	0.0163391
405.578	0.0475745	405.578	0.0804401	405.578	0.0739782	405.578	0.0545264	405.968	0.0499276	407.138	0.0220403	406.228	0.0161776
405.591	0.0470825	405.591	0.0800567	405.591	0.0735288	405.591	0.0541381	405.981	0.0497704	407.151	0.0216539	406.241	0.0160161
405.604	0.0465729	405.604	0.0797628	405.604	0.07313	405.604	0.0537672	405.994	0.0496133	407.164	0.0212458	406.254	0.0158545
405.617	0.0460455	405.617	0.0795584	405.617	0.0727815	405.617	0.0534138	406.007	0.0494561	407.177	0.0208161	406.267	0.015693
405.63	0.0455433	405.63	0.0793641	405.63	0.0724573	405.63	0.0530778	406.02	0.0493003	407.19	0.020434	406.28	0.0155302
405.643	0.0450764	405.643	0.0791519	405.643	0.0721499	405.643	0.0527592	406.033	0.0491444	407.203	0.0201169	406.293	0.0153673
405.656	0.0446448	405.656	0.0789217	405.656	0.0718593	405.656	0.052458	406.046	0.0489885	407.216	0.0198648	406.306	0.0152045
405.669	0.0442487	405.669	0.0786737	405.669	0.0715855	405.669	0.0521743	406.059	0.0488326	407.229	0.0196776	406.319	0.0150416
405.682	0.0438878	405.682	0.0784077	405.682	0.0713286	405.682	0.051908	406.072	0.0486767	407.242	0.0195555	406.332	0.0148788
405.695	0.0435624	405.695	0.0781239	405.695	0.0710884	405.695	0.0516591	406.085	0.0485209	407.255	0.0194983	406.345	0.014716
405.708	0.0432723	405.708	0.0778221	405.708	0.0708651	405.708	0.0514276	406.098	0.048365	407.268	0.0195061	406.358	0.0145531
405.721	0.0430175	405.721	0.0775024	405.721	0.0706586	405.721	0.0512136	406.111	0.0482091	407.281	0.0195789	406.371	0.0143903
405.734	0.0427981	405.734	0.0771648	405.734	0.0704689	405.734	0.051017	406.124	0.0480532	407.294	0.0197166	406.384	0.0142275
405.747	0.0426141	405.747	0.0768093	405.747	0.070296	405.747	0.0508379	406.137	0.0478973	407.307	0.0199194	406.397	0.0140646
405.76	0.0424124	405.76	0.0764657	405.76	0.0700868	405.76	0.0506638	406.15	0.0477042	407.32	0.0201357	406.41	0.0139018
405.773	0.0421753	405.773	0.0761399	405.773	0.0698272	405.773	0.0504896	406.163	0.0474638	407.333	0.0203521	406.423	0.0137389
405.786	0.0419029	405.786	0.075832	405.786	0.0695171	405.786	0.0503155	406.176	0.0471763	407.346	0.0205685	406.436	0.0135761
405.799	0.0415951	405.799	0.0755421	405.799	0.0691566	405.799	0.0501414	406.189	0.0468415	407.359	0.0207849	406.449	0.0134133
405.812	0.041252	405.812	0.07527	405.812	0.0687456	405.812	0.0499673	406.202	0.0464596	407.372	0.0210013	406.462	0.0132504
405.825	0.0408735	405.825	0.0750159	405.825	0.0682841	405.825	0.0497932	406.215	0.0460305	407.385	0.0212177	406.475	0.0130876
405.838	0.0404596	405.838	0.0747797	405.838	0.0677722	405.838	0.0496191	406.228	0.0455542	407.398	0.0214341	406.488	0.0129247
405.851	0.0400104	405.851	0.0745614	405.851	0.0672099	405.851	0.049445	406.241	0.0450307	407.411	0.0216505	406.501	0.0127619
405.864	0.0395259	405.864	0.074361	405.864	0.0665971	405.864	0.0492709	406.254	0.04446	407.424	0.0218668	406.514	0.0125991
405.877	0.0390059	405.877	0.0741785	405.877	0.0659339	405.877	0.0490968	406.267	0.0438422	407.437	0.0220832	406.527	0.0124362
405.89	0.0384761	405.89	0.0739494	405.89	0.0652498	405.89	0.0489491	406.28	0.0432237	407.45	0.0222667	406.54	0.0122969
405.903	0.0379463	405.903	0.0736487	405.903	0.0645489	405.903	0.0488364	406.293	0.0426209	407.463	0.0224068	406.553	0.0121901
405.916	0.0374165	405.916	0.0732764	405.916	0.0638311	405.916	0.0487585	406.306	0.0420339	407.476	0.0225037	406.566	0.0121159
405.929	0.0368866	405.929	0.0728324	405.929	0.0630966	405.929	0.0487154	406.319	0.0414626	407.489	0.0225572	406.579	0.0120744
405.942	0.0363568	405.942	0.0723168	405.942	0.0623452	405.942	0.0487072	406.332	0.040907	407.502	0.0225673	406.592	0.0120654
405.955	0.035827	405.955	0.0717295	405.955	0.0615771	405.955	0.0487339	406.345	0.0403671	407.515	0.0225342	406.605	0.012089
405.968	0.0352972	405.968	0.0710707	405.968	0.0607921	405.968	0.0487954	406.358	0.039843	407.528	0.0224577	406.618	0.0121453
405.981	0.0347674	405.981	0.0703401	405.981	0.0599903	405.981	0.0488918	406.371	0.0393346	407.541	0.022338	406.631	0.0122341
405.994	0.0342375	405.994	0.069538	405.994	0.0591716	405.994	0.049023	406.384	0.038842	407.554	0.0221748	406.644	0.0123555
406.007	0.0337077	406.007	0.0686642	406.007	0.0583362	406.007	0.0491891	406.397	0.038365	407.567	0.0219684	406.657	0.0125096
406.02	0.0332051	406.02	0.0677392	406.02	0.0575085	406.02	0.0493646	406.41	0.0378911	407.58	0.0217503	406.67	0.0126592
406.033	0.0327379	406.033	0.0667783	406.033	0.0566976	406.033	0.0495401	406.423	0.0374172	407.593	0.0215322	406.683	0.0127926
406.046	0.032306	406.046	0.0657817	406.046	0.0559035	406.046	0.0497156	406.436	0.0369432	407.606	0.0213141	406.696	0.0129096
406.059	0.0319095	406.059	0.0647492	406.059	0.0551263	406.059	0.0498912	406.449	0.0364693	407.619	0.0210959	406.709	0.0130103
406.072	0.0315483	406.072	0.0636809	406.072	0.0543658	406.072	0.0500667	406.462	0.0359953	407.632	0.0208778	406.722	0.0130948
406.085	0.0312225	406.085	0.0625768	406.085	0.0536222	406.085	0.0502422	406.475	0.0355214	407.645	0.0206597	406.735	0.0131629
406.098	0.030932	406.098	0.0614369	406.098	0.0528954	406.098	0.0504177	406.488	0.0350475	407.658	0.0204416	406.748	0.0132147
406.111	0.0306769	406.111	0.0602612	406.111	0.0521854	406.111	0.0505932	406.501	0.0345735	407.671	0.0202235	406.761	0.0132503
406.124	0.0304572	406.124	0.0590496	406.124	0.0514922	406.124	0.0507687	406.514	0.0340996	407.684	0.0200053	406.774	0.0132695
406.137	0.0302728	406.137	0.0578022	406.137	0.0508159	406.137	0.0509442	406.527	0.0336257	407.697	0.0197872	406.787	0.0132724
406.15	0.0300962	406.15	0.0565867	406.15	0.0501701	406.15	0.0511183	406.54	0.0331929	407.71	0.0195548	406.8	0.0132724
406.163	0.0299196	406.163	0.0554249	406.163	0.049558	406.163	0.0512924	406.553	0.0328074	407.723	0.0193007	406.813	0.0132724
406.176	0.029743	406.176	0.0543169	406.176	0.0489795	406.176	0.0514665	406.566	0.032469	407.736	0.019025	406.826	0.0132724
406.189	0.0295663	406.189	0.0532626	406.189	0.0484347	406.189	0.0516406	406.579	0.0321779	407.749	0.0187276	406.839	0.0132724
406.202	0.0293897	406.202	0.052262	406.202	0.0479234	406.202	0.0518147	406.592	0.0319339	407.762	0.0184085	406.852	0.0132724
406.215	0.0292131	406.215	0.0513151	406.215	0.0474459	406.215	0.0519888	406.605	0.0317371	407.775	0.0180678	406.865	0.0132724
406.228	0.0290365	406.228	0.050422	406.228	0.0470019	406.228	0.052163	406.618	0.0315875	407.788	0.0177054	406.878	0.0132724
406.241	0.0288599	406.241	0.0495826	406.241	0.0465916	406.241	0.0523371	406.631	0.0314851	407.801	0.0173214	406.891	0.0132724
406.254	0.0286833	406.254	0.0487969	406.254	0.0462149	406.254	0.0525112	406.644	0.0314299	407.814	0.0169157	406.904	0.0132724
406.267	0.0285067	406.267	0.0480649	406.267	0.0458718	406.267	0.0526853	406.657	0.0314219	407.827	0.0164884	406.917	0.0132724
406.28	0.0283154	406.28	0.0473493	406.28	0.0455597	406.28	0.0528291	406.67	0.0314101	407.84	0.0160718	406.93	0.013286
406.293	0.0281065	406.293	0.0466336	406.293	0.0452812	406.293	0.052938	406.683	0.0313826	407.853	0.015677	406.943	0.0133158
406.306	0.0278798	406.306	0.045918	406.306	0.0450364	406.306	0.0530121	406.696	0.0313393	407.866	0.0153037	406.956	0.0133619
406.319	0.0276355	406.319	0.0452023	406.319	0.0448252	406.319	0.0530513	406.709	0.0312803	407.879	0.0149522	406.969	0.0134243
406.332	0.0273735	406.332	0.0444867	406.332	0.0446476	406.332	0.0530556	406.722	0.0312056	407.892	0.0146223	406.982	0.0135031
406.345	0.0270938	406.345	0.043771	406.345	0.0445037	406.345	0.0530251	406.735	0.0311152	407.905	0.0143141	406.995	0.0135981
406.358	0.0267965	406.358	0.0430554	406.358	0.0443933	406.358	0.0529598	406.748	0.031009	407.918	0.0140275	407.008	0.0137094
406.371	0.0264815	406.371	0.0423397	406.371	0.0443167	406.371	0.0528596	406.761	0.0308871	407.931	0.0137626	407.021	0.0138371
406.384	0.0261487	406.384	0.041624	406.384	0.0442736	406.384	0.0527245	406.774	0.0307495	407.944	0.0135194	407.034	0.013981
406.397	0.0257984	406.397	0.0409084	406.397	0.0442642	406.397	0.0525546	406.787	0.0305961	407.957	0.0132978	407.047	0.0141412
406.41	0.0254423	406.41	0.0402228	406.41	0.0442104	406.41	0.0523658	406.8	0.0304389	407.97	0.0130996	407.06	0.0142904
406.423	0.0250863	406.423	0.0395731	406.423	0.0440893	406.423	0.0521596	406.813	0.0302818	407.983	0.0129231	407.073	0.0144232
406.436	0.0247302	406.436	0.0389591	406.436	0.043901	406.436	0.051936	406.826	0.0301247	407.996	0.0127682	407.086	0.0145398
406.449	0.0243742	406.449	0.038381	406.449	0.0436453	406.449	0.051695	406.839	0.0299675	408.009	0.012635	407.099	0.01464
406.462	0.0240181	406.462	0.0378387	406.462	0.0433225	406.462	0.0514365	406.852	0.0298104	408.022	0.0125234	407.112	0.014724
406.475	0.0236621	406.475	0.0373323	406.475	0.0429323	406.475	0.0511606	406.865	0.0296532	408.035	0.0124335	407.125	0.0147916
406.488	0.023306	406.488	0.0368616	406.488	0.0424749	406.488	0.0508673	406.878	0.0294961	408.048	0.0123653	407.138	0.0148429
406.502	0.02295	406.502	0.0364268	406.502	0.0419502	406.502	0.0505566	406.892	0.029339	408.062	0.0123187	407.152	0.014878
406.515	0.022594	406.515	0.0360277	406.515	0.0413583	406.515	0.0502284	406.905	0.0291818	408.075	0.0122938	407.165	0.0148967
406.528	0.0222379	406.528	0.0356645	406.528	0.0406991	406.528	0.0498828	406.918	0.0290247	408.088	0.0122906	407.178	0.0148992
406.541	0.021927	406.541	0.0352625	406.541	0.0400298	406.541	0.0495494	406.931	0.0288542	408.101	0.0123423	407.191	0.0148728
406.554	0.021669	406.554	0.0348067	406.554	0.0393605	406.554	0.0492334	406.944	0.0286679	408.114	0.0124591	407.204	0.0148138
406.567	0.0214641	406.567	0.0342972	406.567	0.0386912	406.567	0.0489349	406.957	0.028466	408.127	0.0126408	407.217	0.0147222
406.58	0.0213123	406.58	0.0337339	406.58	0.0380219	406.58	0.0486537	406.97	0.0282483	408.14	0.0128875	407.23	0.014598
406.593	0.0212134	406.593	0.033117	406.593	0.0373526	406.593	0.04839	406.983	0.0280148	408.153	0.0131992	407.243	0.0144411
406.606	0.0211677	406.606	0.0324463	406.606	0.0366833	406.606	0.0481438	406.996	0.0277657	408.166	0.0135759	407.256	0.0142517
406.619	0.0211749	406.619	0.0317218	406.619	0.036014	406.619	0.0479149	407.009	0.0275008	408.179	0.0140176	407.269	0.0140297
406.632	0.0212352	406.632	0.0309437	406.632	0.0353447	406.632	0.0477035	407.022	0.0272202	408.192	0.0145242	407.282	0.0137751
406.645	0.0213485	406.645	0.0301118	406.645	0.0346754	406.645	0.0475096	407.035	0.0269238	408.205	0.0150958	407.295	0.0134879
406.658	0.0215149	406.658	0.0292262	406.658	0.0340062	406.658	0.047333	407.048	0.0266117	408.218	0.0157324	407.308	0.0131681
406.671	0.0216791	406.671	0.0283595	406.671	0.0333631	406.671	0.0471889	407.061	0.0262716	408.231	0.0162936	407.321	0.0128705
406.684	0.0218257	406.684	0.0275287	406.684	0.0327537	406.684	0.0470796	407.074	0.0259001	408.244	0.0167465	407.334	0.0126054
406.697	0.0219545	406.697	0.0267337	406.697	0.0321779	406.697	0.0470052	407.087	0.0254971	408.257	0.0170912	407.347	0.012373
406.71	0.0220657	406.71	0.0259746	406.71	0.0316357	406.71	0.0469656	407.1	0.0250626	408.27	0.0173275	407.36	0.0121731
406.723	0.0221592	406.723	0.0252512	406.723	0.0311272	406.723	0.0469609	407.113	0.0245967	408.283	0.0174555	407.373	0.0120059
406.736	0.0222351	406.736	0.0245637	406.736	0.0306523	406.736	0.0469911	407.126	0.0240994	408.296	0.0174752	407.386	0.0118713
406.749	0.0222933	406.749	0.0239119	406.749	0.030211	406.749	0.0470561	407.139	0.0235705	408.309	0.0173866	407.399	0.0117692
406.762	0.0223337	406.762	0.023296	406.762	0.0298034	406.762	0.0471559	407.152	0.0230102	408.322	0.0171897	407.412	0.0116998
406.775	0.0223565	406.775	0.022716	406.775	0.0294294	406.775	0.0472907	407.165	0.0224185	408.335	0.0168845	407.425	0.0116629
406.788	0.0223617	406.788	0.0221717	406.788	0.029089	406.788	0.0474602	407.178	0.0217952	408.348	0.016471	407.438	0.0116587
406.801	0.0223617	406.801	0.0216364	406.801	0.0287915	406.801	0.047604	407.191	0.0211779	408.361	0.0160382	407.451	0.0116587
406.814	0.0223617	406.814	0.0211011	406.814	0.0285445	406.814	0.0477129	407.204	0.0205762	408.374	0.0156055	407.464	0.0116587
406.827	0.0223617	406.827	0.0205658	406.827	0.0283479	406.827	0.047787	407.217	0.0199903	408.387	0.0151727	407.477	0.0116587
406.84	0.0223617	406.84	0.0200305	406.84	0.0282018	406.84	0.0478262	407.23	0.01942	408.4	0.0147399	407.49	0.0116587
406.853	0.0223617	406.853	0.0194952	406.853	0.0281061	406.853	0.0478306	407.243	0.0188656	408.413	0.0143072	407.503	0.0116587
406.866	0.0223617	406.866	0.0189598	406.866	0.0280609	406.866	0.0478001	407.256	0.0183268	408.426	0.0138744	407.516	0.0116587
406.879	0.0223617	406.879	0.0184245	406.879	0.0280661	406.879	0.0477347	407.269	0.0178038	408.439	0.0134416	407.529	0.0116587
406.892	0.0223617	406.892	0.0178892	406.892	0.0281217	406.892	0.0476345	407.282	0.0172965	408.452	0.0130088	407.542	0.0116587
406.905	0.0223617	406.905	0.0173539	406.905	0.0282279	406.905	0.0474994	407.295	0.016805	408.465	0.0125761	407.555	0.0116587
406.918	0.0223617	406.918	0.0168186	406.918	0.0283844	406.918	0.0473295	407.308	0.0163291	408.478	0.0121433	407.568	0.0116587
406.931	0.0223306	406.931	0.0162833	406.931	0.0285376	406.931	0.0471261	407.321	0.0158703	408.491	0.0117278	407.581	0.0116587
406.944	0.0222641	406.944	0.015748	406.944	0.028674	406.944	0.0468879	407.334	0.0154272	408.504	0.0113341	407.594	0.0116587
406.957	0.0221623	406.957	0.0152127	406.957	0.0287936	406.957	0.0466148	407.347	0.0149998	408.517	0.0109619	407.607	0.0116587
406.97	0.0220251	406.97	0.0146774	406.97	0.0288963	406.97	0.0463068	407.36	0.0145882	408.53	0.0106115	407.62	0.0116587
406.983	0.0218525	406.983	0.0141421	406.983	0.0289822	406.983	0.045964	407.373	0.0141922	408.543	0.0102827	407.633	0.0116587
406.996	0.0216446	406.996	0.0136068	406.996	0.0290514	406.996	0.0455863	407.386	0.013812	408.556	0.00997551	407.646	0.0116587
407.009	0.0214014	407.009	0.0130714	407.009	0.0291037	407.009	0.0451738	407.399	0.0134476	408.569	0.00969003	407.659	0.0116587
407.022	0.0211228	407.022	0.0125361	407.022	0.0291391	407.022	0.0447264	407.412	0.0130989	408.582	0.00942621	407.672	0.0116587
407.035	0.0208088	407.035	0.0120008	407.035	0.0291578	407.035	0.0442442	407.425	0.0127659	408.595	0.00918404	407.685	0.0116587
407.048	0.0204595	407.048	0.0114655	407.048	0.0291597	407.048	0.0437271	407.438	0.0124486	408.608	0.00896354	407.698	0.0116587
407.061	0.0200762	407.061	0.0109564	407.061	0.0291597	407.061	0.0431906	407.451	0.0121738	408.621	0.00880325	407.711	0.0116719
407.074	0.0196576	407.074	0.010483	407.074	0.0291597	407.074	0.0426367	407.464	0.0119462	408.634	0.00870795	407.724	0.0117014
407.087	0.0192036	407.087	0.0100455	407.087	0.0291597	407.087	0.0420654	407.477	0.0117658	408.647	0.00867762	407.737	0.0117472
407.1	0.0187142	407.1	0.00964379	407.1	0.0291597	407.1	0.0414767	407.49	0.0116325	408.66	0.00871228	407.75	0.0118093
407.113	0.0181895	407.113	0.0092779	407.113	0.0291597	407.113	0.0408705	407.503	0.0115465	408.673	0.00881192	407.763	0.0118877
407.126	0.0176295	407.126	0.00894784	407.126	0.0291597	407.126	0.0402469	407.516	0.0115076	408.686	0.00897654	407.776	0.0119824
407.139	0.0170341	407.139	0.00865359	407.139	0.0291597	407.139	0.0396059	407.529	0.011516	408.699	0.00920614	407.789	0.0120934
407.152	0.0164033	407.152	0.00839516	407.152	0.0291597	407.152	0.0389475	407.542	0.0115715	408.712	0.00950072	407.802	0.0122207
407.165	0.0157372	407.165	0.00817254	407.165	0.0291597	407.165	0.0382716	407.555	0.0116742	408.725	0.00986028	407.815	0.0123643
407.178	0.0150357	407.178	0.00798575	407.178	0.0291597	407.178	0.0375783	407.568	0.0118241	408.738	0.0102848	407.828	0.0125242
407.191	0.0143452	407.191	0.00783621	407.191	0.0291307	407.191	0.0368975	407.581	0.0119426	408.751	0.0106981	407.841	0.0126871
407.204	0.0136723	407.204	0.00772248	407.204	0.0290682	407.204	0.0362342	407.594	0.0120138	408.764	0.0110897	407.854	0.0128499
407.217	0.0130172	407.217	0.00764458	407.217	0.028972	407.217	0.0355883	407.607	0.0120379	408.777	0.0114597	407.867	0.0130128
407.23	0.0123797	407.23	0.00760249	407.23	0.0288422	407.23	0.0349598	407.62	0.0120148	408.79	0.011808	407.88	0.0131756
407.243	0.0117599	407.243	0.00759622	407.243	0.0286787	407.243	0.0343488	407.633	0.0119444	408.803	0.0121346	407.893	0.0133384
407.256	0.0111578	407.256	0.00762577	407.256	0.0284816	407.256	0.0337552	407.646	0.0118269	408.816	0.0124396	407.906	0.0135013
407.269	0.0105733	407.269	0.00769114	407.269	0.0282509	407.269	0.033179	407.659	0.0116623	408.829	0.0127229	407.919	0.0136641
407.282	0.0100065	407.282	0.00779233	407.282	0.0279865	407.282	0.0326202	407.672	0.0114504	408.842	0.0129846	407.932	0.013827
407.295	0.00945745	407.295	0.00792934	407.295	0.0276886	407.295	0.0320789	407.685	0.0111913	408.855	0.0132246	407.945	0.0139898
407.308	0.00892603	407.308	0.00810216	407.308	0.0273569	407.308	0.031555	407.698	0.010885	408.868	0.0134429	407.958	0.0141526
407.321	0.00841088	407.321	0.00831367	407.321	0.0270349	407.321	0.0310761	407.711	0.0105564	408.881	0.013679	407.971	0.0143019
407.334	0.00791341	407.334	0.008561	407.334	0.0267297	407.334	0.0306494	407.724	0.0102121	408.894	0.0139368	407.984	0.014435
407.347	0.00743362	407.347	0.00884414	407.347	0.0264413	407.347	0.0302751	407.737	0.00985206	408.907	0.0142162	407.997	0.0145517
407.36	0.0069715	407.36	0.00916311	407.36	0.0261697	407.36	0.029953	407.75	0.00947628	408.92	0.0145173	408.01	0.0146521
407.373	0.00652707	407.373	0.00951789	407.373	0.0259149	407.373	0.0296832	407.763	0.00908476	408.933	0.01484	408.023	0.0147362
407.386	0.00610031	407.386	0.00990849	407.386	0.025677	407.386	0.0294657	407.776	0.00867752	408.946	0.0151844	408.036	0.014804
407.399	0.00569123	407.399	0.0103349	407.399	0.0254558	407.399	0.0293005	407.789	0.00825454	408.959	0.0155505	408.049	0.0148555
407.412	0.00529983	407.412	0.0107971	407.412	0.0252515	407.412	0.0291875	407.802	0.00781584	408.972	0.0159382	408.062	0.0148907
407.425	0.0049261	407.425	0.0112952	407.425	0.025064	407.425	0.0291269	407.815	0.0073614	408.985	0.0163476	408.075	0.0149096
407.438	0.00457006	407.438	0.0118291	407.438	0.0248933	407.438	0.0291185	407.828	0.00689124	408.998	0.0167786	408.088	0.0149122
407.451	0.00424654	407.451	0.0123028	407.451	0.0247536	407.451	0.0291492	407.841	0.00643429	409.011	0.0171733	408.101	0.0149259
407.464	0.00395838	407.464	0.0127048	407.464	0.0246475	407.464	0.0292147	407.854	0.00599306	409.024	0.0175246	408.114	0.0149559
407.477	0.00370558	407.477	0.0130353	407.477	0.024575	407.477	0.0293151	407.867	0.00556757	409.037	0.0178326	408.127	0.0150022
407.49	0.00348814	407.49	0.0132941	407.49	0.0245361	407.49	0.0294504	407.88	0.00515781	409.05	0.0180973	408.14	0.0150648
407.504	0.00330605	407.504	0.0134812	407.504	0.0245309	407.504	0.0296205	407.894	0.00476378	409.064	0.0183187	408.154	0.0151437
407.517	0.00315932	407.517	0.0135967	407.517	0.0245593	407.517	0.0298254	407.907	0.00438548	409.077	0.0184967	408.167	0.0152389
407.53	0.00304794	407.53	0.0136406	407.53	0.0246214	407.53	0.0300652	407.92	0.0040229	409.09	0.0186314	408.18	0.0153504
407.543	0.00297193	407.543	0.0136128	407.543	0.0247171	407.543	0.0303399	407.933	0.00367606	409.103	0.0187228	408.193	0.0154782
407.556	0.00293127	407.556	0.0135135	407.556	0.0248464	407.556	0.0306494	407.946	0.00334495	409.116	0.0187709	408.206	0.0156223
407.569	0.00292596	407.569	0.0133424	407.569	0.0250094	407.569	0.0309938	407.959	0.00302956	409.129	0.0187757	408.219	0.0157826
407.582	0.00292738	407.582	0.0131606	407.582	0.0251644	407.582	0.0313434	407.972	0.00272865	409.142	0.0187371	408.232	0.0159442
407.595	0.00292879	407.595	0.0129789	407.595	0.0253026	407.595	0.031693	407.985	0.00244347	409.155	0.0186553	408.245	0.0161057
407.608	0.00293021	407.608	0.0127971	407.608	0.0254241	407.608	0.0320427	407.998	0.00217402	409.168	0.0185301	408.258	0.0162673
407.621	0.00293162	407.621	0.0126153	407.621	0.0255286	407.621	0.0323923	408.011	0.0019203	409.181	0.0183615	408.271	0.0164288
407.634	0.00293303	407.634	0.0124335	407.634	0.0256164	407.634	0.0327419	408.024	0.0016823	409.194	0.0181497	408.284	0.0165903
407.647	0.00293445	407.647	0.0122517	407.647	0.0256874	407.647	0.0330915	408.037	0.00146004	409.207	0.0178945	408.297	0.0167519
407.66	0.00293586	407.66	0.01207	407.66	0.0257415	407.66	0.0334411	408.05	0.00125351	409.22	0.0175961	408.31	0.0169134
407.673	0.00293728	407.673	0.0118882	407.673	0.0257789	407.673	0.0337907	408.063	0.00106271	409.233	0.0172543	408.323	0.0170749
407.686	0.00293869	407.686	0.0117064	407.686	0.0257994	407.686	0.0341404	408.076	0.000887634	409.246	0.0168691	408.336	0.0172365
407.699	0.00294011	407.699	0.0115246	407.699	0.0258031	407.699	0.03449	408.089	0.000728291	409.259	0.0164407	408.349	0.017398
407.712	0.0029249	407.712	0.0113289	407.712	0.0257584	407.712	0.0347754	408.102	0.000584678	409.272	0.0160452	408.362	0.0175328
407.725	0.00289202	407.725	0.0111152	407.725	0.0256632	407.725	0.0349912	408.115	0.000456794	409.285	0.015693	408.375	0.017635
407.738	0.00284146	407.738	0.0108837	407.738	0.0255175	407.738	0.0351373	408.128	0.000344641	409.298	0.0153841	408.388	0.0177046
407.751	0.00277322	407.751	0.0106342	407.751	0.0253215	407.751	0.0352136	408.141	0.000248217	409.311	0.0151186	408.401	0.0177416
407.764	0.0026873	407.764	0.0103668	407.764	0.0250749	407.764	0.0352202	408.154	0.000167523	409.324	0.0148963	408.414	0.017746
407.777	0.00258371	407.777	0.0100815	407.777	0.024778	407.777	0.0351571	408.167	0.000102558	409.337	0.0147174	408.427	0.0177178
407.79	0.00246243	407.79	0.00977829	407.79	0.0244305	407.79	0.0350243	408.18	5.33241e-05	409.35	0.0145818	408.44	0.017657
407.803	0.00232348	407.803	0.00945718	407.803	0.0240327	407.803	0.0348218	408.193	1.98196e-05	409.363	0.0144895	408.453	0.0175636
407.816	0.00216685	407.816	0.00911815	407.816	0.0235843	407.816	0.0345496	408.206	2.04488e-06	409.376	0.0144406	408.466	0.0174376
407.829	0.00199254	407.829	0.00876122	407.829	0.0230856	407.829	0.0342076	408.219	0	409.389	0.0144349	408.479	0.017279
407.842	0.00181593	407.842	0.00840483	407.842	0.0225962	407.842	0.0338566	408.232	1.36849e-05	409.402	0.0144761	408.492	0.0171162
407.855	0.00163932	407.855	0.00804843	407.855	0.0221237	407.855	0.0335056	408.245	4.30997e-05	409.415	0.0145606	408.505	0.0169533
407.868	0.00146272	407.868	0.00769204	407.868	0.0216679	407.868	0.0331546	408.258	8.82443e-05	409.428	0.0146884	408.518	0.0167905
407.881	0.00128611	407.881	0.00733564	407.881	0.021229	407.881	0.0328036	408.271	0.000149119	409.441	0.0148595	408.531	0.0166276
407.894	0.0011095	407.894	0.00697925	407.894	0.0208069	407.894	0.0324526	408.284	0.000225723	409.454	0.0150739	408.544	0.0164648
407.907	0.000932893	407.907	0.00662285	407.907	0.0204017	407.907	0.0321016	408.297	0.000318057	409.467	0.0153317	408.557	0.016302
407.92	0.000756285	407.92	0.00626646	407.92	0.0200132	407.92	0.0317506	408.31	0.000426121	409.48	0.0156328	408.57	0.0161391
407.933	0.000579677	407.933	0.00591006	407.933	0.0196415	407.933	0.0313996	408.323	0.000549915	409.493	0.0159772	408.583	0.0159763
407.946	0.000403069	407.946	0.00555367	407.946	0.0192867	407.946	0.0310485	408.336	0.000689438	409.506	0.0163649	408.596	0.0158135
407.959	0.000226461	407.959	0.00519727	407.959	0.0189487	407.959	0.0306975	408.349	0.000844692	409.519	0.0167959	408.609	0.0156506
407.972	9.79387e-05	407.972	0.00484088	407.972	0.0186275	407.972	0.0303646	408.362	0.00100183	409.532	0.0172287	408.622	0.0154721
407.985	2.24516e-05	407.985	0.00448448	407.985	0.0183231	407.985	0.0300492	408.375	0.00115897	409.545	0.0176615	408.635	0.0152773
407.998	0	407.998	0.00412809	407.998	0.0180356	407.998	0.0297512	408.388	0.00131611	409.558	0.0180943	408.648	0.0150663
408.011	3.05837e-05	408.011	0.0037717	408.011	0.0177648	408.011	0.0294706	408.401	0.00147326	409.571	0.018527	408.661	0.0148389
408.024	0.000114203	408.024	0.0034153	408.024	0.0175109	408.024	0.0292074	408.414	0.0016304	409.584	0.0189598	408.674	0.0145952
408.037	0.000250857	408.037	0.00305891	408.037	0.0172738	408.037	0.0289617	408.427	0.00178754	409.597	0.0193926	408.687	0.0143352
408.05	0.000440547	408.05	0.00270251	408.05	0.0170535	408.05	0.0287333	408.44	0.00194468	409.61	0.0198253	408.7	0.0140589
408.063	0.000683273	408.063	0.00234612	408.063	0.01685	408.063	0.0285225	408.453	0.00210182	409.623	0.0202581	408.713	0.0137663
408.076	0.000979033	408.076	0.00198972	408.076	0.0166634	408.076	0.028329	408.466	0.00225896	409.636	0.0206909	408.726	0.0134574
408.089	0.00132783	408.089	0.00163333	408.089	0.0164935	408.089	0.028153	408.479	0.0024161	409.649	0.0211237	408.739	0.0131322
408.102	0.00167963	408.102	0.00130881	408.102	0.0163418	408.102	0.0279789	408.492	0.00254398	409.662	0.0214759	408.752	0.0128066
408.115	0.00203143	408.115	0.00102011	408.115	0.016207	408.115	0.0278048	408.505	0.00264041	409.675	0.0217414	408.765	0.0124809
408.128	0.00238323	408.128	0.000767234	408.128	0.0160889	408.128	0.0276306	408.518	0.00270537	409.688	0.0219203	408.778	0.0121552
408.141	0.00273504	408.141	0.000550173	408.141	0.0159877	408.141	0.0274565	408.531	0.00273888	409.701	0.0220126	408.791	0.0118295
408.154	0.00308684	408.154	0.000368931	408.154	0.0159033	408.154	0.0272824	408.544	0.00274092	409.714	0.0220182	408.804	0.0115039
408.167	0.00343864	408.167	0.000223508	408.167	0.0158356	408.167	0.0271083	408.557	0.00271151	409.727	0.0219372	408.817	0.0111782
408.18	0.00379044	408.18	0.000113903	408.18	0.0157849	408.18	0.0269342	408.57	0.00265063	409.74	0.0217696	408.83	0.0108525
408.193	0.00414224	408.193	4.01168e-05	408.193	0.0157509	408.193	0.0267601	408.583	0.0025583	409.753	0.0215153	408.843	0.0105268
408.206	0.00449404	408.206	2.14911e-06	408.206	0.0157337	408.206	0.026586	408.596	0.00243451	409.766	0.0211744	408.856	0.0102012
408.219	0.00484584	408.219	0	408.219	0.0157334	408.219	0.0264119	408.609	0.00227925	409.779	0.0207468	408.869	0.00987548
408.232	0.00518315	408.232	1.75511e-05	408.232	0.0157156	408.232	0.0262392	408.622	0.00213753	409.792	0.0203123	408.882	0.00956577
408.245	0.00550278	408.245	5.30115e-05	408.245	0.0156809	408.245	0.0260664	408.635	0.00201153	409.805	0.0198778	408.895	0.00927237
408.258	0.00580472	408.258	0.000106381	408.258	0.0156295	408.258	0.0258937	408.648	0.00190126	409.818	0.0194433	408.908	0.00899527
408.271	0.00608899	408.271	0.00017766	408.271	0.0155612	408.271	0.025721	408.661	0.00180673	409.831	0.0190088	408.921	0.00873447
408.284	0.00635558	408.284	0.000266848	408.284	0.0154761	408.284	0.0255483	408.674	0.00172792	409.844	0.0185742	408.934	0.00848996
408.297	0.0066045	408.297	0.000373946	408.297	0.0153742	408.297	0.0253756	408.687	0.00166484	409.857	0.0181397	408.947	0.00826176
408.31	0.00683573	408.31	0.000498953	408.31	0.0152555	408.31	0.0252029	408.7	0.0016175	409.87	0.0177052	408.96	0.00804986
408.323	0.00704929	408.323	0.000641869	408.323	0.0151199	408.323	0.0250301	408.713	0.00158588	409.883	0.0172707	408.973	0.00785426
408.336	0.00724516	408.336	0.000802694	408.336	0.0149676	408.336	0.0248574	408.726	0.00156999	409.896	0.0168362	408.986	0.00767496
408.349	0.00742336	408.349	0.000981429	408.349	0.0147984	408.349	0.0246847	408.739	0.00156984	409.909	0.0164017	408.999	0.00751195
408.362	0.00761747	408.362	0.00114548	408.362	0.0145971	408.362	0.0245106	408.752	0.00158415	409.922	0.0159707	409.012	0.00736525
408.375	0.00782926	408.375	0.00129162	408.375	0.0143622	408.375	0.0243365	408.765	0.00161419	409.935	0.0155396	409.025	0.00723485
408.388	0.00805873	408.388	0.00141985	408.388	0.0140936	408.388	0.0241624	408.778	0.00165997	409.948	0.0151086	409.038	0.00712075
408.401	0.00830587	408.401	0.00153017	408.401	0.0137914	408.401	0.0239883	408.791	0.00172147	409.961	0.0146775	409.051	0.00702295
408.414	0.0085707	408.414	0.00162258	408.414	0.0134556	408.414	0.0238142	408.804	0.00179871	409.974	0.0142465	409.064	0.00694145
408.427	0.0088532	408.427	0.00169708	408.427	0.0130862	408.427	0.02364	408.817	0.00189167	409.987	0.0138155	409.077	0.00687625
408.44	0.00915338	408.44	0.00175368	408.44	0.0126831	408.44	0.0234659	408.83	0.00200036	410	0.0133844	409.09	0.00682735
408.453	0.00947124	408.453	0.00179236	408.453	0.0122463	408.453	0.0232918	408.843	0.00212479	410.013	0.0129534	409.103	0.00679475
408.466	0.00980677	408.466	0.00181314	408.466	0.011776	408.466	0.0231177	408.856	0.00226494	410.026	0.0125223	409.116	0.00677845
408.479	0.01016	408.479	0.001816	408.479	0.011272	408.479	0.0229436	408.869	0.00242082	410.039	0.0120913	409.129	0.00677845
408.492	0.0102872	408.492	0.0019829	408.492	0.0111293	408.492	0.0226532	408.882	0.0024169	410.052	0.0119382	409.142	0.00669264
408.506	0.0105416	408.506	0.00231671	408.506	0.010844	408.506	0.0220723	408.896	0.00240905	410.066	0.0116321	409.156	0.00652104
408.519	0.010796	408.519	0.00265051	408.519	0.0105586	408.519	0.0214915	408.909	0.0024012	410.079	0.011326	409.169	0.00634943
408.532	0.0110504	408.532	0.00298431	408.532	0.0102732	408.532	0.0209106	408.922	0.00239336	410.092	0.0110199	409.182	0.00617783
408.545	0.0113048	408.545	0.00331811	408.545	0.00998785	408.545	0.0203298	408.935	0.00238551	410.105	0.0107138	409.195	0.00600622
408.558	0.0115592	408.558	0.00365192	408.558	0.00970248	408.558	0.0197489	408.948	0.00237766	410.118	0.0104077	409.208	0.00583461
408.571	0.0118137	408.571	0.00398572	408.571	0.00941712	408.571	0.0191681	408.961	0.00236982	410.131	0.0101016	409.221	0.00566301
408.584	0.0120681	408.584	0.00431952	408.584	0.00913175	408.584	0.0185872	408.974	0.00236197	410.144	0.00979548	409.234	0.0054914
408.597	0.0123225	408.597	0.00465333	408.597	0.00884638	408.597	0.0180064	408.987	0.00235413	410.157	0.00948937	409.247	0.00531979
408.61	0.0125769	408.61	0.00498713	408.61	0.00856101	408.61	0.0174255	409	0.00234628	410.17	0.00918326	409.26	0.00514819
408.623	0.0128313	408.623	0.00532093	408.623	0.00827565	408.623	0.0168447	409.013	0.00233843	410.183	0.00887716	409.273	0.00497658
408.636	0.0130857	408.636	0.00565473	408.636	0.00799028	408.636	0.0162638	409.026	0.00233059	410.196	0.00857105	409.286	0.00480498
408.649	0.0133401	408.649	0.00598854	408.649	0.00770491	408.649	0.015683	409.039	0.00232274	410.209	0.00826494	409.299	0.00463337
408.662	0.0135945	408.662	0.00632234	408.662	0.00741955	408.662	0.0151021	409.052	0.00231489	410.222	0.00795883	409.312	0.00446176
408.675	0.0138489	408.675	0.00665614	408.675	0.00713418	408.675	0.0145213	409.065	0.00230705	410.235	0.00765272	409.325	0.00429016
408.688	0.0141034	408.688	0.00698995	408.688	0.00684881	408.688	0.0139404	409.078	0.0022992	410.248	0.00734661	409.338	0.00411855
408.701	0.0143578	408.701	0.00732375	408.701	0.00656344	408.701	0.0133596	409.091	0.00229135	410.261	0.0070405	409.351	0.00394694
408.714	0.0146122	408.714	0.00765755	408.714	0.00627808	408.714	0.0127787	409.104	0.00228351	410.274	0.00673439	409.364	0.00377534
408.727	0.0148666	408.727	0.00799135	408.727	0.00599271	408.727	0.0121979	409.117	0.00227566	410.287	0.00642828	409.377	0.00360373
408.74	0.015121	408.74	0.00832516	408.74	0.00570734	408.74	0.011617	409.13	0.00226781	410.3	0.00612218	409.39	0.00343213
408.753	0.0153754	408.753	0.00865896	408.753	0.00542198	408.753	0.0110362	409.143	0.00225997	410.313	0.00581607	409.403	0.00326052
408.766	0.0156298	408.766	0.00899276	408.766	0.00513661	408.766	0.0104553	409.156	0.00225212	410.326	0.00550996	409.416	0.00308891
408.779	0.0158842	408.779	0.00932657	408.779	0.00485124	408.779	0.00987446	409.169	0.00224427	410.339	0.00520385	409.429	0.00291731
408.792	0.0161386	408.792	0.00966037	408.792	0.00456587	408.792	0.00929361	409.182	0.00223643	410.352	0.00489774	409.442	0.0027457
408.805	0.0163931	408.805	0.00999417	408.805	0.00428051	408.805	0.00871276	409.195	0.00222858	410.365	0.00459163	409.455	0.00257409
408.818	0.0166475	408.818	0.010328	408.818	0.00399514	408.818	0.00813191	409.208	0.00222074	410.378	0.00428552	409.468	0.00240249
408.831	0.0169019	408.831	0.0106618	408.831	0.00370977	408.831	0.00755106	409.221	0.00221289	410.391	0.00397941	409.481	0.00223088
408.844	0.0171563	408.844	0.0109956	408.844	0.00342441	408.844	0.00697021	409.234	0.00220504	410.404	0.00367331	409.494	0.00205928
408.857	0.0174107	408.857	0.0113294	408.857	0.00313904	408.857	0.00638936	409.247	0.0021972	410.417	0.0033672	409.507	0.00188767
408.87	0.0176651	408.87	0.0116632	408.87	0.00285367	408.87	0.00580851	409.26	0.00218935	410.43	0.00306109	409.52	0.00171606
408.883	0.0179195	408.883	0.011997	408.883	0.0025683	408.883	0.00522766	409.273	0.0021815	410.443	0.00275498	409.533	0.00154446
408.896	0.0181739	408.896	0.0123308	408.896	0.00228294	408.896	0.00464681	409.286	0.00217366	410.456	0.00244887	409.546	0.00137285
408.909	0.0184283	408.909	0.0126646	408.909	0.00199757	408.909	0.00406596	409.299	0.00216581	410.469	0.00214276	409.559	0.00120124
408.922	0.0186828	408.922	0.0129984	408.922	0.0017122	408.922	0.00348511	409.312	0.00215796	410.482	0.00183665	409.572	0.00102964
408.935	0.0189372	408.935	0.0133322	408.935	0.00142684	408.935	0.00290425	409.325	0.00215012	410.495	0.00153054	409.585	0.000858031
408.948	0.0191916	408.948	0.013666	408.948	0.00114147	408.948	0.0023234	409.338	0.00214227	410.508	0.00122444	409.598	0.000686425
408.961	0.019446	408.961	0.0139998	408.961	0.000856101	408.961	0.00174255	409.351	0.00213442	410.521	0.000918326	409.611	0.000514819
408.974	0.0197004	408.974	0.0143336	408.974	0.000570734	408.974	0.0011617	409.364	0.00212658	410.534	0.000612218	409.624	0.000343213
408.987	0.0199548	408.987	0.0146674	408.987	0.000285367	408.987	0.000580851	409.377	0.00211873	410.547	0.000306109	409.637	0.000171606
409	0.0202092	409	0.0150012	409	0	409	0	409.39	0.00211088	410.56	0	409.65	0

## Sheet: Figure 5
expert_band_gap	automated_band_gap
1.46	1.471
1.47	1.471
1.47	1.473
1.475	1.475
1.465	1.457
1.49	1.488
1.494	1.49
1.497	1.494
1.496	1.492
1.5	1.494
1.502	1.494
1.502	1.494
1.507	1.496
1.51	1.502
1.505	1.494
1.51	1.503
1.512	1.503
1.512	1.502
1.512	1.503
1.513	1.508
1.514	1.506
1.514	1.503
1.514	1.504
1.512	1.503
1.512	1.505
1.522	1.511
1.525	1.514
1.528	1.516
1.53	1.522
1.53	1.518
1.53	1.518
1.53	1.52
1.526	1.512
1.53	1.524
1.532	1.517
1.532	1.529
1.532	1.528
1.535	1.5
1.537	1.53
1.537	1.529
1.537	1.528
1.539	1.527
1.53	1.524
1.538	1.531
1.54	1.53
1.54	1.531
1.54	1.531
1.542	1.532
1.542	1.535
1.545	1.537
1.548	1.538
1.547	1.537
1.55	1.538
1.55	1.538
1.55	1.54
1.55	1.54
1.55	1.545
1.552	1.539
1.552	1.539
1.552	1.536
1.552	1.544
1.555	1.55
1.555	1.548
1.555	1.548
1.555	1.552
1.558	1.551
1.464	1.458
1.479	1.467
1.475	1.463
1.474	1.463
1.47	1.464
1.474	1.46
1.484	1.479
1.484	1.475
1.48	1.47
1.484	1.473
1.482	1.473
1.48	1.464
1.487	1.478
1.49	1.474
1.49	1.477
1.495	1.487
1.495	1.484
1.495	1.49
1.5	1.491
1.502	1.492
1.503	1.494
1.508	1.494
1.504	1.493
1.509	1.497
1.512	1.498
1.51	1.501
1.51	1.503
1.51	1.498
1.51	1.501
1.51	1.502
1.513	1.503
1.52	1.509
1.52	1.509
1.522	1.511
1.523	1.512
1.523	1.511
1.523	1.513
1.526	1.515
1.528	1.513
1.53	1.518
1.53	1.523
1.533	1.527
1.533	1.524
1.533	1.524
1.535	1.527
1.539	1.529
1.54	1.529
1.54	1.529
1.542	1.532
1.542	1.531
1.546	1.533
1.548	1.532
1.547	1.538
1.548	1.537
1.55	1.539
1.55	1.542
1.55	1.539
1.552	1.548
1.552	1.547
1.556	1.553
1.56	1.549
1.56	1.549
1.56	1.547
1.56	1.553
1.47	1.469
1.46	1.454
1.47	1.455
1.47	1.457
1.46	1.45
1.48	1.474
1.485	1.478
1.48	1.471
1.485	1.474
1.485	1.466
1.48	1.471
1.48	1.47
1.487	1.475
1.49	1.482
1.49	1.481
1.5	1.493
1.5	1.494
1.505	1.498
1.505	1.494
1.505	1.492
1.505	1.487
1.5	1.49
1.5	1.495
1.51	1.499
1.51	1.502
1.51	1.502
1.515	1.504
1.515	1.507
1.515	1.51
1.515	1.505
1.52	1.509
1.52	1.51
1.52	1.508
1.51	1.501
1.51	1.503
1.52	1.509
1.53	1.523
1.53	1.514
1.525	1.518
1.525	1.522
1.53	1.524
1.53	1.52
1.53	1.523
1.53	1.525
1.53	1.518
1.53	1.521
1.53	1.517
1.535	1.527
1.535	1.528
1.535	1.529
1.54	1.529
1.54	1.532
1.54	1.53
1.54	1.529
1.54	1.53
1.54	1.534
1.54	1.53
1.533	1.525
1.535	1.524
1.54	1.532
1.54	1.536
1.545	1.537
1.545	1.537
1.546	1.537
1.55	1.54
1.55	1.544
1.55	1.545
1.55	1.54
1.55	1.541
1.55	1.537
1.548	1.533

## Sheet: Figure 7a
composition	degradation_intensity	degraded_ground_truth
0	155000	1
0	158000	1
0	162000	1
0.0047	110000	0
0.0167	65500	0
0.0333	43600	1
0.0336	45300	1
0.05	53800	0
0.0667	122000	1
0.0798	123000	1
0.0871	104000	1
0.1	64500	0
0.133	75900	0
0.15	85100	0
0.167	74700	0
0.175	64900	0
0.197	45200	1
0.217	51800	0
0.233	62800	0
0.248	57600	0
0.261	53200	0
0.3	47700	0
0.317	52800	0
0.333	49800	0
0.343	35300	0
0.35	38300	0
0.368	34700	0
0.383	33500	0
0.4	39100	0
0.417	34400	0
0.428	30300	0
0.464	37200	0
0.467	28800	0
0.483	35600	0
0.5	25400	0
0.514	24400	0
0.526	34600	0
0.535	21000	0
0.55	24100	0
0.567	28800	0
0.583	35100	0
0.596	31200	0
0.63	27800	0
0.635	27400	0
0.65	34700	0
0.667	22700	0
0.682	24400	0
0.683	28300	0
0.703	23700	0
0.717	25400	0
0.733	24300	0
0.75	25800	0
0.762	34400	0
0.799	34400	0
0.806	36100	0
0.817	22900	0
0.833	24700	0
0.85	20900	0
0.859	34500	0
0.87	26100	0
0.883	30000	0
0.9	30900	0
0.917	36100	0
0.93	44200	0
0	58900	1
0	150000	1
0	161000	1
0	133000	1
0.0145	121000	1
0.0476	80900	1
0.0822	91800	0
0.0952	65300	0
0.132	77300	0
0.133	68500	0
0.15	56500	0
0.167	52900	0
0.182	54900	0
0.208	35500	0
0.233	44600	0
0.25	48000	0
0.262	32000	0
0.3	41400	0
0.303	43300	0
0.325	28200	0
0.347	30200	0
0.35	21900	0
0.367	25000	0
0.383	19600	0
0.4	25500	0
0.417	28000	0
0.43	32500	0
0.466	25200	0
0.468	36500	0
0.483	34000	0
0.5	21600	0
0.517	25300	0
0.527	30600	0
0.536	28200	0
0.55	30500	0
0.567	33100	0
0.583	41600	0
0.597	40800	0
0.633	41000	0
0.638	35200	0
0.65	33200	0
0.667	36900	0
0.683	28100	0
0.702	26600	0
0.717	27600	0
0.733	31200	0
0.75	35400	0
0.763	44100	0
0.8	54100	0
0.807	41500	0
0.817	32400	0
0.833	30700	0
0.853	31600	0
0.869	27900	0
0.9	49400	0
0.917	43400	0
0.932	51600	0
0	114000	1
0	180000	1
0	156000	1
0	174000	1
0	174000	1
0.0095	147000	1
0.0301	101000	1
0.05	103000	1
0.0667	116000	1
0.0833	122000	1
0.0975	117000	1
0.131	86600	0
0.15	84900	0
0.167	70300	0
0.177	60000	0
0.184	43800	0
0.202	40300	0
0.217	50500	0
0.233	62300	0
0.25	55100	0
0.258	53100	0
0.267	62100	0
0.296	55500	0
0.303	56700	0
0.317	59500	0
0.333	42300	0
0.347	38900	0
0.359	54900	0
0.369	24100	0
0.383	33100	0
0.4	42900	0
0.417	43300	0
0.431	36600	0
0.46	41500	0
0.467	28200	0
0.483	28600	0
0.5	27000	0
0.515	27000	0
0.527	26200	0
0.536	24800	0
0.55	28700	0
0.567	27900	0
0.583	27100	0
0.599	34700	0
0.632	34200	0
0.637	25600	0
0.65	33500	0
0.667	28900	0
0.682	29100	0
0.694	30500	0
0.704	33300	0
0.717	33100	0
0.733	31200	0
0.75	35300	0
0.765	43300	0
0.8	50100	0
0.806	47000	0
0.817	50300	0
0.833	48900	0
0.85	37400	0
0.86	27600	0
0.872	38300	0
0.884	36800	0
0.9	46800	0
0.917	44400	0
0.933	54300	0
0.967	49800	0
0.973	55400	0
0.983	45700	0
1	45700	0
1	32000	0
